# Supplementary material for: 1-(2-Fluoro­phen­yl)-3-(2,4,6-trimeth­oxy­phen­yl)prop-2-en-1-one
Source: Acta Crystallogr Sect E Struct Rep Online. 2012 Oct 20;68(Pt 11):o3190. doi: 10.1107/S1600536812043139 (PMC3515281; doi:10.1107/S1600536812043139)
Supplement: Supplementary file 1 [file e-68-o3190-sup1.cif]

##############################################################################
#                                                                            #
# This CIF contains the data in a paper accepted for publication in          #
# Acta Crystallographica Section E. It conforms to the requirements of       #
# Notes for Authors for Acta Crystallographica Section E, and has been       #
# peer reviewed under the auspices of the IUCr Commission on Journals.       #
#                                                                            #
# Full details of the Crystallographic Information File format               #
# are given in the paper "The Crystallographic Information File (CIF):       #
# a New Standard Archive File for Crystallography" by S. R. Hall, F. H.      #
# Allen and I. D. Brown [Acta Cryst. (1991), A47, 655-685].                  #
#                                                                            #
# The current version of the core CIF dictionary is obtainable from          #
# ftp://ftp.iucr.org/pub/cif_core.dic.                                       #
#                                                                            #
# Software is freely available for graphical display of the structure(s)     #
# in this CIF. For information consult the CIF software page                 #
# http://www.iucr.org/resources/cif/software.                                #
#                                                                            #
# This file may be used for bona fide research purposes within the           #
# scientific community so long as proper attribution is given to the journal # 
# article from which it was obtained.                                        #
#                                                                            #
##############################################################################
data_global
_audit_creation_method     'PLATON <TABLE ACC> option'
_journal_date_recd_electronic     2012-09-28
_journal_date_accepted     2012-10-16
_journal_name_full     'Acta Crystallographica, Section E'
_journal_year     2012
_journal_volume     68
_journal_issue     11
_journal_page_first     o3190
_journal_page_last     o3190
_journal_paper_category     QO
_journal_paper_doi     10.1107/S1600536812043139
_journal_coeditor_code     HB6965
_publ_contact_author_name     'Dr. Lokanath N. K.'
_publ_contact_author_address
;
Department of Studies in Physics
Manasagangotri
University of Mysore
Mysore 570 006
India
;
_publ_contact_author_email     'lokanath@physics.uni-mysore.ac.in'
_publ_contact_author_fax     '+91-821-2419333'
_publ_contact_author_phone     '+91-821-2419610'
_publ_section_title
;
1-(2-Fluorophenyl)-3-(2,4,6-trimethoxyphenyl)prop-2-en-1-one
;
loop_
    _publ_author_name
    _publ_author_address
    'Prabuswamy, M.'
;
Department of Studies in Physics
Manasagangotri
University of Mysore
Mysore 570 006
India
;
    'Madan Kumar, S.'
;
Department of Studies in Physics
Manasagangotri
University of Mysore
Mysore 570 006
India
;
    'Bhuvaneshwar, D.'
;
Department of Nanotechnology
School of Interdisciplinary Courses
Noorul Islam Centre for Higher Education
Kumarcoil
Kanyakumari 629 180
India
;
    'Murthy, Ch. S. S. S.'
;
Department of Nanotechnology
School of Interdisciplinary Courses
Noorul Islam Centre for Higher Education
Kumarcoil
Kanyakumari 629 180
India
;
    'Lokanath, N. K.'
;
Department of Studies in Physics
Manasagangotri
University of Mysore
Mysore 570 006
India
;
data_I
_chemical_name_systematic
;
1-(2-Fluorophenyl)-3-(2,4,6-trimethoxyphenyl)prop-2-en-1-one
;
_chemical_formula_moiety     'C18 H17 F O4'
_chemical_formula_sum     'C18 H17 F O4'
_chemical_formula_iupac     'C18 H17 F O4'
_chemical_formula_weight     316.32
_symmetry_cell_setting     monoclinic
_symmetry_space_group_name_H-M     'P 21/n'
_symmetry_space_group_name_Hall     '-P 2yn'
loop_
    _symmetry_equiv_pos_site_id
    _symmetry_equiv_pos_as_xyz
    1 x,y,z
    2 1/2-x,1/2+y,1/2-z
    3 -x,-y,-z
    4 1/2+x,1/2-y,1/2+z
_cell_length_a     7.0927(3)
_cell_length_b     25.9711(11)
_cell_length_c     8.7487(4)
_cell_angle_alpha     90
_cell_angle_beta     91.584(4)
_cell_angle_gamma     90
_cell_volume     1610.94(12)
_cell_formula_units_Z     4
_cell_measurement_reflns_used     3057
_cell_measurement_theta_min     2.5
_cell_measurement_theta_max     25.7
_cell_measurement_temperature     296
_cell_special_details
;
;
_exptl_crystal_description     'block'
_exptl_crystal_colour     'brown'
_exptl_crystal_size_max     0.22
_exptl_crystal_size_mid     0.22
_exptl_crystal_size_min     0.20
_exptl_crystal_size_rad     ?
_exptl_crystal_density_diffrn     1.304
_exptl_crystal_density_meas     ?
_exptl_crystal_density_method     'Not Measured'
_exptl_crystal_F_000     664
_exptl_absorpt_coefficient_mu     0.099
_exptl_absorpt_correction_type     none
_exptl_absorpt_process_details     ?
_exptl_absorpt_correction_T_min     .
_exptl_absorpt_correction_T_max     .
_exptl_special_details
;
;
_diffrn_ambient_temperature     296
_diffrn_radiation_type     'MoK\a'
_diffrn_radiation_wavelength     0.71073
_diffrn_radiation_source     'fine-focus sealed tube'
_diffrn_radiation_monochromator     graphite
_diffrn_measurement_device_type     'Oxford Diffraction Xcalibur Eos CCD'
_diffrn_measurement_method     '\w scans'
_diffrn_detector_area_resol_mean     16.0839
_diffrn_reflns_number     16217
_diffrn_reflns_av_R_equivalents     0.0371
_diffrn_reflns_av_sigmaI/netI     0.0360
_diffrn_reflns_theta_min     2.46
_diffrn_reflns_theta_max     25.68
_diffrn_reflns_theta_full     25.68
_diffrn_measured_fraction_theta_max     1.000
_diffrn_measured_fraction_theta_full     1.000
_diffrn_reflns_limit_h_min     -8
_diffrn_reflns_limit_h_max     8
_diffrn_reflns_limit_k_min     -31
_diffrn_reflns_limit_k_max     30
_diffrn_reflns_limit_l_min     -10
_diffrn_reflns_limit_l_max     10
_diffrn_reflns_reduction_process
;
;
_diffrn_standards_number     0
_diffrn_standards_interval_count     .
_diffrn_standards_interval_time     .
_diffrn_standards_decay_%     ?
loop_
    _diffrn_standard_refln_index_h
    _diffrn_standard_refln_index_k
    _diffrn_standard_refln_index_l
    ? ? ?
_refine_special_details
;
Refinement on <i>F</i>^2^ for ALL reflections except those flagged by the user
for potential systematic errors. Weighted <i>R</i>-factors <i>wR</i> and all
goodnesses of fit <i>S</i> are based on <i>F</i>^2^, conventional
<i>R</i>-factors <i>R</i> are based on <i>F</i>, with <i>F</i> set to zero for
negative <i>F</i>^2^. The observed criterion of <i>F</i>^2^ > \s(<i>F</i>^2^)
is used only for calculating -<i>R</i>-factor-obs <i>etc</i>. and is not
relevant to the choice of reflections for refinement. <i>R</i>-factors based
on <i>F</i>^2^ are statistically about twice as large as those based on
<i>F</i>, and <i>R</i>-factors based on ALL data will be even larger.
;
_reflns_number_total     3057
_reflns_number_gt     1946
_reflns_threshold_expression     I>2\s(I)
_refine_ls_structure_factor_coef     Fsqd
_refine_ls_matrix_type     full
_refine_ls_R_factor_all     0.0723
_refine_ls_R_factor_gt     0.0392
_refine_ls_wR_factor_gt     0.0908
_refine_ls_wR_factor_ref     0.1004
_refine_ls_goodness_of_fit_ref     1.004
_refine_ls_restrained_S_all     1.004
_refine_ls_number_reflns     3057
_refine_ls_number_parameters     212
_refine_ls_number_restraints     0
_refine_ls_number_constraints     ?
_refine_ls_hydrogen_treatment     constr
_refine_ls_weighting_scheme     calc
_refine_ls_weighting_details
                 'calc w=1/[\s^2^(Fo^2^)+(0.0497P)^2^] where P=(Fo^2^+2Fc^2^)/3'
_atom_sites_solution_hydrogens     geom
_atom_sites_solution_primary     direct
_atom_sites_solution_secondary     difmap
_refine_ls_shift/su_max     0.000
_refine_ls_shift/su_mean     0.000
_refine_diff_density_max     0.170
_refine_diff_density_min     -0.137
_refine_ls_extinction_method     'SHELXL97 (Sheldrick, 2008)'
_refine_ls_extinction_coef     0.023(2)
_refine_ls_extinction_expression
                                  'FC^*^=KFC[1+0.001XFC^2^\L^3^/SIN(2\Q)]^-1/4^'
loop_
    _atom_type_symbol
    _atom_type_description
    _atom_type_scat_dispersion_real
    _atom_type_scat_dispersion_imag
    _atom_type_scat_source
    O O 0.0106 0.0060 'International Tables Vol C Tables 4.2.6.8 and 6.1.1.4'
    F F 0.0171 0.0103 'International Tables Vol C Tables 4.2.6.8 and 6.1.1.4'
    H H 0.0000 0.0000 'International Tables Vol C Tables 4.2.6.8 and 6.1.1.4'
    C C 0.0033 0.0016 'International Tables Vol C Tables 4.2.6.8 and 6.1.1.4'
_computing_data_collection     'CrysAlis PRO (Oxford Diffraction, 2009)'
_computing_cell_refinement     'CrysAlis PRO (Oxford Diffraction, 2009)'
_computing_data_reduction     'CrysAlis PRO (Oxford Diffraction, 2009)'
_computing_structure_solution     'SHELXS97 (Sheldrick, 2008)'
_computing_structure_refinement     'SHELXL97 (Sheldrick, 2008)'
_computing_molecular_graphics     'Mercury (Macrae <i>et al.</i>, 2006)'
_computing_publication_material
           'SHELXL97 (Sheldrick, 2008) and Mercury (Macrae <i>et al.</i>, 2006)'
loop_
    _atom_site_type_symbol
    _atom_site_label
    _atom_site_fract_x
    _atom_site_fract_y
    _atom_site_fract_z
    _atom_site_U_iso_or_equiv
    _atom_site_thermal_displace_type
    _atom_site_calc_flag
    _atom_site_refinement_flags
    _atom_site_occupancy
    F F1 0.47580(14) 0.21236(4) 0.09672(13) 0.0862(5) Uani . . 1.000
    O O1 0.05893(17) 0.14446(4) 0.32501(13) 0.0687(4) Uani . . 1.000
    O O2 0.65872(14) 0.07225(4) 0.09354(13) 0.0565(4) Uani . . 1.000
    O O3 0.81263(17) -0.10017(4) 0.20765(13) 0.0681(5) Uani . . 1.000
    O O4 0.24772(16) -0.02139(4) 0.39762(13) 0.0641(4) Uani . . 1.000
    C C1 0.2939(2) 0.22710(6) 0.06805(19) 0.0569(7) Uani . . 1.000
    C C2 0.2679(3) 0.27123(7) -0.0164(2) 0.0709(8) Uani . . 1.000
    C C3 0.0855(4) 0.28686(7) -0.0490(2) 0.0775(9) Uani . . 1.000
    C C4 -0.0645(3) 0.25900(7) 0.0031(2) 0.0724(8) Uani . . 1.000
    C C5 -0.0318(2) 0.21601(6) 0.09185(19) 0.0583(6) Uani . . 1.000
    C C6 0.1499(2) 0.19858(6) 0.12600(17) 0.0463(5) Uani . . 1.000
    C C7 0.1721(2) 0.15104(6) 0.22354(17) 0.0464(5) Uani . . 1.000
    C C8 0.3191(2) 0.11421(6) 0.19021(17) 0.0471(5) Uani . . 1.000
    C C9 0.3266(2) 0.06858(5) 0.26294(17) 0.0444(5) Uani . . 1.000
    C C10 0.4532(2) 0.02558(5) 0.24723(16) 0.0422(5) Uani . . 1.000
    C C11 0.6197(2) 0.02680(6) 0.16292(16) 0.0448(5) Uani . . 1.000
    C C12 0.7362(2) -0.01548(6) 0.15323(17) 0.0516(6) Uani . . 1.000
    C C13 0.6887(2) -0.06078(6) 0.22712(18) 0.0510(6) Uani . . 1.000
    C C14 0.5274(2) -0.06425(6) 0.31166(18) 0.0519(6) Uani . . 1.000
    C C15 0.4117(2) -0.02141(6) 0.32072(16) 0.0463(6) Uani . . 1.000
    C C16 0.8256(2) 0.07605(6) 0.00797(19) 0.0596(7) Uani . . 1.000
    C C17 0.7766(3) -0.14799(6) 0.2812(2) 0.0782(8) Uani . . 1.000
    C C18 0.1869(3) -0.06735(6) 0.4707(2) 0.0699(7) Uani . . 1.000
    H H2 0.37020 0.29000 -0.05050 0.0850 Uiso calc R 1.000
    H H3 0.06380 0.31650 -0.10660 0.0930 Uiso calc R 1.000
    H H4 -0.18730 0.26920 -0.02150 0.0870 Uiso calc R 1.000
    H H5 -0.13400 0.19810 0.13000 0.0700 Uiso calc R 1.000
    H H8 0.40860 0.12220 0.11820 0.0570 Uiso calc R 1.000
    H H9 0.23470 0.06400 0.33550 0.0530 Uiso calc R 1.000
    H H12 0.84580 -0.01370 0.09760 0.0620 Uiso calc R 1.000
    H H14 0.49710 -0.09470 0.36140 0.0620 Uiso calc R 1.000
    H H16A 0.93360 0.07030 0.07430 0.0890 Uiso calc R 1.000
    H H16B 0.83310 0.10980 -0.03650 0.0890 Uiso calc R 1.000
    H H16C 0.82270 0.05060 -0.07170 0.0890 Uiso calc R 1.000
    H H17A 0.77770 -0.14300 0.39000 0.1170 Uiso calc R 1.000
    H H17B 0.87250 -0.17240 0.25570 0.1170 Uiso calc R 1.000
    H H17C 0.65550 -0.16080 0.24760 0.1170 Uiso calc R 1.000
    H H18A 0.16980 -0.09410 0.39580 0.1050 Uiso calc R 1.000
    H H18B 0.06970 -0.06100 0.51960 0.1050 Uiso calc R 1.000
    H H18C 0.28040 -0.07790 0.54580 0.1050 Uiso calc R 1.000
loop_
    _atom_site_aniso_label
    _atom_site_aniso_U_11
    _atom_site_aniso_U_22
    _atom_site_aniso_U_33
    _atom_site_aniso_U_12
    _atom_site_aniso_U_13
    _atom_site_aniso_U_23
    F1 0.0529(7) 0.1002(8) 0.1054(9) -0.0147(6) 0.0030(6) 0.0333(7)
    O1 0.0699(8) 0.0614(7) 0.0766(8) 0.0155(6) 0.0370(7) 0.0142(6)
    O2 0.0464(7) 0.0508(7) 0.0734(8) 0.0010(5) 0.0218(6) 0.0077(6)
    O3 0.0714(9) 0.0548(7) 0.0788(8) 0.0200(6) 0.0136(7) 0.0074(6)
    O4 0.0553(8) 0.0594(7) 0.0789(8) -0.0048(6) 0.0233(6) 0.0108(6)
    C1 0.0501(12) 0.0633(11) 0.0573(11) -0.0054(9) 0.0000(9) 0.0046(9)
    C2 0.0886(16) 0.0605(12) 0.0639(12) -0.0176(11) 0.0057(11) 0.0126(10)
    C3 0.1100(19) 0.0544(12) 0.0676(13) 0.0113(13) -0.0069(13) 0.0107(10)
    C4 0.0753(15) 0.0611(12) 0.0803(14) 0.0190(11) -0.0039(11) 0.0038(10)
    C5 0.0552(12) 0.0542(10) 0.0659(11) 0.0074(9) 0.0078(9) -0.0036(9)
    C6 0.0465(10) 0.0444(9) 0.0482(9) -0.0005(8) 0.0055(8) -0.0024(7)
    C7 0.0435(9) 0.0471(9) 0.0490(9) -0.0032(8) 0.0067(8) -0.0024(7)
    C8 0.0405(9) 0.0525(10) 0.0488(9) 0.0013(8) 0.0083(7) 0.0004(8)
    C9 0.0383(9) 0.0505(9) 0.0447(9) -0.0028(7) 0.0059(7) -0.0032(7)
    C10 0.0369(9) 0.0464(9) 0.0435(8) -0.0006(7) 0.0024(7) -0.0016(7)
    C11 0.0427(9) 0.0456(9) 0.0462(9) -0.0009(8) 0.0021(7) -0.0007(7)
    C12 0.0444(10) 0.0573(10) 0.0536(10) 0.0035(8) 0.0095(8) -0.0001(8)
    C13 0.0515(11) 0.0504(10) 0.0510(10) 0.0083(8) -0.0013(8) -0.0044(8)
    C14 0.0576(11) 0.0445(9) 0.0535(10) -0.0025(8) 0.0013(9) 0.0026(8)
    C15 0.0419(10) 0.0514(10) 0.0457(9) -0.0057(8) 0.0045(8) -0.0005(7)
    C16 0.0488(11) 0.0609(11) 0.0700(12) -0.0068(8) 0.0182(9) -0.0010(9)
    C17 0.0957(16) 0.0518(11) 0.0871(14) 0.0165(11) 0.0049(12) 0.0052(10)
    C18 0.0680(13) 0.0693(12) 0.0732(13) -0.0206(10) 0.0182(10) 0.0127(10)
_geom_special_details
;
Bond distances, angles <i>etc</i>. have been calculated using the rounded
fractional coordinates. All su's are estimated from the variances of the
(full) variance-covariance matrix. The cell e.s.d.'s are taken into account in
the estimation of distances, angles and torsion angles
;
loop_
    _geom_bond_atom_site_label_1
    _geom_bond_atom_site_label_2
    _geom_bond_site_symmetry_1
    _geom_bond_site_symmetry_2
    _geom_bond_distance
    _geom_bond_publ_flag
    F1 C1 . . 1.3624(18) no
    O1 C7 . . 1.2251(19) no
    O2 C11 . . 1.3593(19) no
    O2 C16 . . 1.4213(18) no
    O3 C13 . . 1.3625(19) no
    O3 C17 . . 1.4251(19) no
    O4 C15 . . 1.3596(18) no
    O4 C18 . . 1.427(2) no
    C1 C2 . . 1.373(2) no
    C1 C6 . . 1.370(2) no
    C2 C3 . . 1.378(3) no
    C3 C4 . . 1.375(3) no
    C4 C5 . . 1.376(2) no
    C5 C6 . . 1.391(2) no
    C6 C7 . . 1.507(2) no
    C7 C8 . . 1.451(2) no
    C8 C9 . . 1.345(2) no
    C9 C10 . . 1.4419(19) no
    C10 C11 . . 1.410(2) no
    C10 C15 . . 1.414(2) no
    C11 C12 . . 1.378(2) no
    C12 C13 . . 1.388(2) no
    C13 C14 . . 1.382(2) no
    C14 C15 . . 1.386(2) no
    C2 H2 . . 0.9300 no
    C3 H3 . . 0.9300 no
    C4 H4 . . 0.9300 no
    C5 H5 . . 0.9300 no
    C8 H8 . . 0.9300 no
    C9 H9 . . 0.9300 no
    C12 H12 . . 0.9300 no
    C14 H14 . . 0.9300 no
    C16 H16A . . 0.9600 no
    C16 H16B . . 0.9600 no
    C16 H16C . . 0.9600 no
    C17 H17A . . 0.9600 no
    C17 H17B . . 0.9600 no
    C17 H17C . . 0.9600 no
    C18 H18A . . 0.9600 no
    C18 H18B . . 0.9600 no
    C18 H18C . . 0.9600 no
loop_
    _geom_angle_atom_site_label_1
    _geom_angle_atom_site_label_2
    _geom_angle_atom_site_label_3
    _geom_angle_site_symmetry_1
    _geom_angle_site_symmetry_2
    _geom_angle_site_symmetry_3
    _geom_angle
    _geom_angle_publ_flag
    C11 O2 C16 . . . 118.58(11) no
    C13 O3 C17 . . . 118.26(13) no
    C15 O4 C18 . . . 119.66(13) no
    F1 C1 C2 . . . 116.49(15) no
    F1 C1 C6 . . . 119.46(14) no
    C2 C1 C6 . . . 124.04(15) no
    C1 C2 C3 . . . 117.94(18) no
    C2 C3 C4 . . . 120.46(17) no
    C3 C4 C5 . . . 119.62(19) no
    C4 C5 C6 . . . 121.75(15) no
    C1 C6 C5 . . . 116.13(14) no
    C1 C6 C7 . . . 125.82(13) no
    C5 C6 C7 . . . 118.05(13) no
    O1 C7 C6 . . . 117.67(13) no
    O1 C7 C8 . . . 122.87(14) no
    C6 C7 C8 . . . 119.41(13) no
    C7 C8 C9 . . . 120.33(13) no
    C8 C9 C10 . . . 130.82(14) no
    C9 C10 C11 . . . 124.42(13) no
    C9 C10 C15 . . . 119.15(13) no
    C11 C10 C15 . . . 116.43(13) no
    O2 C11 C10 . . . 115.91(13) no
    O2 C11 C12 . . . 122.32(13) no
    C10 C11 C12 . . . 121.77(14) no
    C11 C12 C13 . . . 119.53(13) no
    O3 C13 C12 . . . 114.35(13) no
    O3 C13 C14 . . . 124.35(14) no
    C12 C13 C14 . . . 121.30(14) no
    C13 C14 C15 . . . 118.58(14) no
    O4 C15 C10 . . . 114.60(13) no
    O4 C15 C14 . . . 122.99(13) no
    C10 C15 C14 . . . 122.39(13) no
    C1 C2 H2 . . . 121.00 no
    C3 C2 H2 . . . 121.00 no
    C2 C3 H3 . . . 120.00 no
    C4 C3 H3 . . . 120.00 no
    C3 C4 H4 . . . 120.00 no
    C5 C4 H4 . . . 120.00 no
    C4 C5 H5 . . . 119.00 no
    C6 C5 H5 . . . 119.00 no
    C7 C8 H8 . . . 120.00 no
    C9 C8 H8 . . . 120.00 no
    C8 C9 H9 . . . 115.00 no
    C10 C9 H9 . . . 115.00 no
    C11 C12 H12 . . . 120.00 no
    C13 C12 H12 . . . 120.00 no
    C13 C14 H14 . . . 121.00 no
    C15 C14 H14 . . . 121.00 no
    O2 C16 H16A . . . 109.00 no
    O2 C16 H16B . . . 109.00 no
    O2 C16 H16C . . . 109.00 no
    H16A C16 H16B . . . 110.00 no
    H16A C16 H16C . . . 109.00 no
    H16B C16 H16C . . . 110.00 no
    O3 C17 H17A . . . 109.00 no
    O3 C17 H17B . . . 109.00 no
    O3 C17 H17C . . . 110.00 no
    H17A C17 H17B . . . 109.00 no
    H17A C17 H17C . . . 109.00 no
    H17B C17 H17C . . . 109.00 no
    O4 C18 H18A . . . 109.00 no
    O4 C18 H18B . . . 109.00 no
    O4 C18 H18C . . . 109.00 no
    H18A C18 H18B . . . 110.00 no
    H18A C18 H18C . . . 109.00 no
    H18B C18 H18C . . . 110.00 no
loop_
    _geom_torsion_atom_site_label_1
    _geom_torsion_atom_site_label_2
    _geom_torsion_atom_site_label_3
    _geom_torsion_atom_site_label_4
    _geom_torsion_site_symmetry_1
    _geom_torsion_site_symmetry_2
    _geom_torsion_site_symmetry_3
    _geom_torsion_site_symmetry_4
    _geom_torsion
    _geom_torsion_publ_flag
    C16 O2 C11 C10 . . . . 179.43(13) no
    C16 O2 C11 C12 . . . . 0.1(2) no
    C17 O3 C13 C12 . . . . 179.14(14) no
    C17 O3 C13 C14 . . . . -1.2(2) no
    C18 O4 C15 C10 . . . . 177.28(13) no
    C18 O4 C15 C14 . . . . -1.3(2) no
    F1 C1 C2 C3 . . . . 179.23(15) no
    C6 C1 C2 C3 . . . . -2.2(3) no
    F1 C1 C6 C5 . . . . -179.97(13) no
    F1 C1 C6 C7 . . . . 0.8(2) no
    C2 C1 C6 C5 . . . . 1.5(2) no
    C2 C1 C6 C7 . . . . -177.78(16) no
    C1 C2 C3 C4 . . . . 0.5(3) no
    C2 C3 C4 C5 . . . . 1.8(3) no
    C3 C4 C5 C6 . . . . -2.5(3) no
    C4 C5 C6 C1 . . . . 0.9(2) no
    C4 C5 C6 C7 . . . . -179.77(15) no
    C1 C6 C7 O1 . . . . 144.10(16) no
    C1 C6 C7 C8 . . . . -38.5(2) no
    C5 C6 C7 O1 . . . . -35.2(2) no
    C5 C6 C7 C8 . . . . 142.22(15) no
    O1 C7 C8 C9 . . . . 5.6(2) no
    C6 C7 C8 C9 . . . . -171.60(14) no
    C7 C8 C9 C10 . . . . 178.00(14) no
    C8 C9 C10 C11 . . . . 10.4(3) no
    C8 C9 C10 C15 . . . . -169.93(15) no
    C9 C10 C11 O2 . . . . 0.1(2) no
    C9 C10 C11 C12 . . . . 179.39(14) no
    C15 C10 C11 O2 . . . . -179.62(12) no
    C15 C10 C11 C12 . . . . -0.3(2) no
    C9 C10 C15 O4 . . . . 1.86(19) no
    C9 C10 C15 C14 . . . . -179.54(14) no
    C11 C10 C15 O4 . . . . -178.45(12) no
    C11 C10 C15 C14 . . . . 0.2(2) no
    O2 C11 C12 C13 . . . . 179.81(13) no
    C10 C11 C12 C13 . . . . 0.5(2) no
    C11 C12 C13 O3 . . . . 179.05(13) no
    C11 C12 C13 C14 . . . . -0.6(2) no
    O3 C13 C14 C15 . . . . -179.15(14) no
    C12 C13 C14 C15 . . . . 0.5(2) no
    C13 C14 C15 O4 . . . . 178.24(14) no
    C13 C14 C15 C10 . . . . -0.2(2) no
loop_
    _geom_hbond_atom_site_label_D
    _geom_hbond_atom_site_label_H
    _geom_hbond_atom_site_label_A
    _geom_hbond_site_symmetry_A
    _geom_hbond_distance_DH
    _geom_hbond_distance_HA
    _geom_hbond_distance_DA
    _geom_hbond_angle_DHA
    _geom_hbond_publ_flag
    C2 H2 O1 4_554 0.9300 2.4400 3.338(2) 162.00 yes
_iucr_refine_instructions_details
;
TITL ch1 in P2(1)/n
CELL 0.71073   7.092680  25.971127   8.748713  90.0000  91.5837  90.0000
ZERR    4.00   0.000346   0.001091   0.000429   0.0000   0.0044   0.0000
LATT    1
SYMM   1/2-X,1/2+Y,1/2-Z
SFAC  C   H   O   F
UNIT   72   68  16   4
L.S. 14
BOND $H
TEMP 23
SIZE 0.22 0.22 0.20
HTAB
ACTA
FMAP 2
SHEL 9999 0.82
PLAN 20
WGHT    0.049700
EXTI    0.023335
FVAR       6.66049
MOLE   1
O2    3    0.658717    0.072249    0.093540    11.00000    0.04636    0.05077 =
         0.07340    0.00773    0.02178    0.00102
O4    3    0.247716   -0.021391    0.397615    11.00000    0.05531    0.05939 =
         0.07888    0.01080    0.02327   -0.00480
F1    4    0.475805    0.212357    0.096716    11.00000    0.05286    0.10025 =
         0.10540    0.03332    0.00296   -0.01471
O1    3    0.058927    0.144459    0.325007    11.00000    0.06989    0.06143 =
         0.07659    0.01422    0.03700    0.01552
O3    3    0.812635   -0.100169    0.207650    11.00000    0.07139    0.05479 =
         0.07885    0.00744    0.01359    0.02000
C14   1    0.527380   -0.064254    0.311660    11.00000    0.05756    0.04448 =
         0.05346    0.00256    0.00127   -0.00247
AFIX  43
H14   2    0.497109   -0.094681    0.361377    11.00000   -1.20000
AFIX   0
C10   1    0.453232    0.025583    0.247233    11.00000    0.03695    0.04636 =
         0.04346   -0.00161    0.00241   -0.00061
C11   1    0.619743    0.026801    0.162924    11.00000    0.04275    0.04558 =
         0.04619   -0.00074    0.00213   -0.00089
C8    1    0.319072    0.114210    0.190207    11.00000    0.04047    0.05246 =
         0.04877    0.00040    0.00826    0.00130
AFIX  43
H8    2    0.408583    0.122175    0.118192    11.00000   -1.20000
AFIX   0
C9    1    0.326583    0.068583    0.262936    11.00000    0.03827    0.05055 =
         0.04473   -0.00317    0.00593   -0.00282
AFIX  43
H9    2    0.234693    0.064005    0.335509    11.00000   -1.20000
AFIX   0
C7    1    0.172083    0.151042    0.223540    11.00000    0.04349    0.04709 =
         0.04897   -0.00245    0.00665   -0.00319
C15   1    0.411741   -0.021407    0.320719    11.00000    0.04195    0.05140 =
         0.04575   -0.00055    0.00446   -0.00568
C13   1    0.688688   -0.060781    0.227125    11.00000    0.05150    0.05035 =
         0.05102   -0.00440   -0.00131    0.00827
C12   1    0.736160   -0.015484    0.153228    11.00000    0.04444    0.05728 =
         0.05356   -0.00009    0.00947    0.00350
AFIX  43
H12   2    0.845788   -0.013689    0.097559    11.00000   -1.20000
AFIX   0
C6    1    0.149874    0.198583    0.125996    11.00000    0.04646    0.04443 =
         0.04822   -0.00236    0.00549   -0.00051
C5    1   -0.031833    0.216010    0.091851    11.00000    0.05519    0.05418 =
         0.06593   -0.00360    0.00777    0.00743
AFIX  43
H5    2   -0.133962    0.198137    0.129996    11.00000   -1.20000
AFIX   0
C1    1    0.293950    0.227099    0.068049    11.00000    0.05005    0.06328 =
         0.05733    0.00461    0.00003   -0.00543
C16   1    0.825574    0.076050    0.007972    11.00000    0.04877    0.06089 =
         0.06996   -0.00099    0.01824   -0.00685
AFIX 137
H16A  2    0.933630    0.070344    0.074312    11.00000   -1.50000
H16B  2    0.833110    0.109753   -0.036503    11.00000   -1.50000
H16C  2    0.822695    0.050619   -0.071693    11.00000   -1.50000
AFIX   0
C2    1    0.267917    0.271234   -0.016375    11.00000    0.08857    0.06050 =
         0.06390    0.01255    0.00570   -0.01764
AFIX  43
H2    2    0.370206    0.289995   -0.050502    11.00000   -1.20000
AFIX   0
C18   1    0.186940   -0.067347    0.470657    11.00000    0.06797    0.06926 =
         0.07318    0.01266    0.01823   -0.02058
AFIX 137
H18A  2    0.169826   -0.094074    0.395751    11.00000   -1.50000
H18B  2    0.069696   -0.061036    0.519624    11.00000   -1.50000
H18C  2    0.280388   -0.077867    0.545761    11.00000   -1.50000
AFIX   0
C3    1    0.085539    0.286859   -0.048954    11.00000    0.11001    0.05441 =
         0.06764    0.01070   -0.00693    0.01135
AFIX  43
H3    2    0.063779    0.316464   -0.106584    11.00000   -1.20000
AFIX   0
C4    1   -0.064482    0.259000    0.003119    11.00000    0.07534    0.06107 =
         0.08030    0.00376   -0.00387    0.01897
AFIX  43
H4    2   -0.187340    0.269156   -0.021496    11.00000   -1.20000
AFIX   0
C17   1    0.776647   -0.147991    0.281226    11.00000    0.09574    0.05185 =
         0.08712    0.00521    0.00493    0.01654
AFIX 137
H17A  2    0.777747   -0.143002    0.389974    11.00000   -1.50000
H17B  2    0.872456   -0.172390    0.255688    11.00000   -1.50000
H17C  2    0.655498   -0.160796    0.247579    11.00000   -1.50000
MOLE   2
HKLF4
REM  ch1 in P2(1)/n
REM R1 =  0.0392 for   1946 Fo > 4sig(Fo)  and  0.0723 for all   3057 data
REM    212 parameters refined using      0 restraints
END
WGHT      0.0496      0.0000
REM Highest difference peak  0.170,  deepest hole -0.137,  1-sigma level  0.029
Q1    1   0.4602  0.0084  0.3043  11.00000  0.05    0.17
Q2    1   0.5680  0.0323  0.2557  11.00000  0.05    0.14
Q3    1   0.4834  0.0203  0.1633  11.00000  0.05    0.14
Q4    1   0.3819  0.0339  0.2211  11.00000  0.05    0.13
Q5    1   0.1938 -0.0171  0.3210  11.00000  0.05    0.12
Q6    1   0.4269  0.0478  0.2625  11.00000  0.05    0.11
Q7    1   0.4402 -0.0555  0.2467  11.00000  0.05    0.11
Q8    1   0.6415  0.0017  0.1313  11.00000  0.05    0.11
Q9    1   0.7384 -0.0306  0.2328  11.00000  0.05    0.11
Q10   1  -0.1466  0.1861  0.1514  11.00000  0.05    0.11
Q11   1   0.7271 -0.1452  0.3908  11.00000  0.05    0.11
Q12   1   0.1698  0.1794  0.1774  11.00000  0.05    0.11
Q13   1   0.7163  0.0173  0.2217  11.00000  0.05    0.11
Q14   1   0.6576 -0.0417  0.1497  11.00000  0.05    0.10
Q15   1   0.2200  0.0101  0.4196  11.00000  0.05    0.10
Q16   1   0.9080 -0.0009  0.1624  11.00000  0.05    0.10
Q17   1   0.7943  0.0587 -0.1028  11.00000  0.05    0.10
Q18   1   0.5676 -0.0643  0.2164  11.00000  0.05    0.09
Q19   1   0.8296  0.1548 -0.0376  11.00000  0.05    0.09
Q20   1   0.3550  0.0963  0.2291  11.00000  0.05    0.09
;
