# Supplementary material for: 1-(2-Fluoro­phen­yl)-3-(2,4,6-trimeth­oxy­phen­yl)prop-2-en-1-one
Source: Acta Crystallogr Sect E Struct Rep Online. 2012 Oct 20;68(Pt 11):o3190. doi: 10.1107/S1600536812043139 (PMC3515281; doi:10.1107/S1600536812043139)
Supplement: Supplementary file 2 [file e-68-o3190-Isup2.hkl]

# 
# h,k,l, Fc-squared, Fo-squared, sigma(Fo-squared) and status flag 
# 
data_I
_shelx_title ' ch1 in P2(1)/n' 
_shelx_refln_list_code          4 
_shelx_F_calc_maximum      163.53 
_exptl_crystal_F_000       664.00 
_reflns_d_resolution_high  0.8201 
 
loop_ 
 _symmetry_equiv_pos_as_xyz 
 'x, y, z' 
 '-x+1/2, y+1/2, -z+1/2' 
 '-x, -y, -z' 
 'x-1/2, -y-1/2, z-1/2' 
 
_cell_length_a     7.0927 
_cell_length_b    25.9711 
_cell_length_c     8.7487 
_cell_angle_alpha  90.000 
_cell_angle_beta   91.584 
_cell_angle_gamma  90.000 
 
_shelx_F_squared_multiplier     1.000 
 
loop_ 
 _refln_index_h 
 _refln_index_k 
 _refln_index_l 
 _refln_F_squared_calc 
 _refln_F_squared_meas 
 _refln_F_squared_sigma 
 _refln_observed_status 
   2   0   0     4880.36     4584.11     20.54 o 
   4   0   0      309.39      296.06     15.39 o 
   6   0   0      260.80      284.97     13.17 o 
   8   0   0       89.01      106.33      9.70 o 
   1   1   0     3665.91     3580.74     10.03 o 
   2   1   0        0.68        3.26      1.25 o 
   3   1   0       86.62       86.31      3.56 o 
   4   1   0       19.80       20.97      3.15 o 
   5   1   0       17.54       17.99      4.59 o 
   6   1   0      331.40      318.10     12.50 o 
   7   1   0        0.54        5.29      4.25 o 
   8   1   0        1.39       10.54      4.99 o 
   1   2   0     4573.87     4529.80     22.49 o 
   2   2   0     4477.41     4396.96     17.36 o 
   3   2   0       17.83       18.23      1.94 o 
   4   2   0       98.13      101.88      4.57 o 
   5   2   0       43.98       47.12      6.31 o 
   6   2   0        5.57       14.83      8.53 o 
   7   2   0      176.44      183.08      8.61 o 
   8   2   0        0.05        0.34      8.26 o 
   1   3   0     5502.41     5455.44     16.95 o 
   2   3   0       37.55       37.58      1.59 o 
   3   3   0      758.35      740.53      7.40 o 
   4   3   0      291.08      302.55      6.38 o 
   5   3   0       12.71       11.01      3.27 o 
   6   3   0        3.03        5.48      4.01 o 
   7   3   0        7.30        6.74      3.73 o 
   8   3   0        6.69       -6.74      7.88 o 
   0   4   0     4855.17     4776.20     28.53 o 
   1   4   0     3433.31     3207.58     15.42 o 
   2   4   0      832.74      789.00      4.70 o 
   3   4   0       34.20       35.03      2.23 o 
   4   4   0      501.11      519.72      7.66 o 
   5   4   0      165.50      156.36      6.18 o 
   6   4   0      432.60      459.59     14.15 o 
   7   4   0        5.88        7.45      3.60 o 
   8   4   0       69.08       50.18     14.19 o 
   1   5   0     2061.70     1915.79     11.73 o 
   2   5   0     3838.71     3778.02     20.53 o 
   3   5   0      218.70      240.88      4.45 o 
   4   5   0       37.33       38.60      2.71 o 
   5   5   0        0.25        1.45      2.13 o 
   6   5   0      898.59      904.31     13.32 o 
   7   5   0       89.40       73.61      9.15 o 
   8   5   0       20.41        8.38     11.53 o 
   0   6   0     4688.69     4383.56     21.22 o 
   1   6   0     4932.65     4885.22     18.02 o 
   2   6   0      391.07      384.46      4.50 o 
   3   6   0        8.17       21.86      2.15 o 
   4   6   0       25.71       16.95      1.95 o 
   5   6   0       10.37       10.07      2.11 o 
   6   6   0      594.87      589.92     17.47 o 
   7   6   0       42.18       33.40      5.87 o 
   8   6   0       78.12       83.83     16.06 o 
   1   7   0     2693.04     2614.60     11.29 o 
   2   7   0     1184.62     1134.72      9.69 o 
   3   7   0       52.55       51.01      2.11 o 
   4   7   0        7.28        5.04      1.78 o 
   5   7   0      211.87      211.97      5.55 o 
   6   7   0       65.77       71.23      5.35 o 
   7   7   0        0.16        8.28      5.36 o 
   8   7   0        6.40        2.90     11.37 o 
   0   8   0      469.15      443.55      4.36 o 
   1   8   0       73.99       76.08      1.88 o 
   2   8   0       44.95       51.06      2.25 o 
   3   8   0       22.96       25.07      1.27 o 
   4   8   0      306.09      337.89      6.43 o 
   5   8   0       43.27       45.11      2.89 o 
   6   8   0      586.29      591.68     11.84 o 
   7   8   0       23.67       21.30      5.42 o 
   8   8   0        2.68       16.76     11.38 o 
   1   9   0      391.50      388.45      3.46 o 
   2   9   0      208.43      203.25      4.67 o 
   3   9   0       49.00       52.53      4.68 o 
   4   9   0       34.29       29.36      1.81 o 
   5   9   0       13.86       15.78      2.69 o 
   6   9   0        2.88        3.80      2.90 o 
   7   9   0       27.10       21.31      5.26 o 
   8   9   0        0.94        2.21     10.64 o 
   0  10   0       18.87       18.64      1.56 o 
   1  10   0       96.47       89.22      1.86 o 
   2  10   0        3.14        2.78      2.26 o 
   3  10   0        2.67        4.38      3.73 o 
   4  10   0        5.28        2.98      1.39 o 
   5  10   0        7.02        6.80      1.45 o 
   6  10   0        4.27       -2.70      5.01 o 
   7  10   0      158.20      152.91      9.35 o 
   8  10   0       21.94        9.85     10.51 o 
   1  11   0      123.73      115.94      2.38 o 
   2  11   0      494.85      526.20      8.10 o 
   3  11   0      148.59      167.12      7.26 o 
   4  11   0       58.90       64.35      5.66 o 
   5  11   0       20.64       16.08      2.66 o 
   6  11   0       56.98       45.03      5.32 o 
   7  11   0        0.92       -0.42      5.40 o 
   8  11   0       16.34       25.29     11.05 o 
   0  12   0       98.74      100.29      3.85 o 
   1  12   0      158.23      162.32      3.73 o 
   2  12   0     1131.01     1114.70     11.88 o 
   3  12   0      117.91      122.47      6.57 o 
   4  12   0       59.62       70.43      6.00 o 
   5  12   0      141.15      139.46      8.88 o 
   6  12   0        1.22        2.63      5.42 o 
   7  12   0       11.66        9.65      7.00 o 
   8  12   0        5.39       14.29     10.62 o 
   1  13   0       44.82       46.15      1.84 o 
   2  13   0      245.14      276.42      4.17 o 
   3  13   0        9.40       15.64      3.63 o 
   4  13   0       62.24       59.50      5.88 o 
   5  13   0        0.00        1.57      5.56 o 
   6  13   0        3.03        7.29      5.29 o 
   7  13   0       10.23        8.69      7.12 o 
   0  14   0     5153.58     5192.66     53.70 o 
   1  14   0      113.05      104.68      2.57 o 
   2  14   0        8.11        7.42      0.88 o 
   3  14   0        3.93        2.11      2.88 o 
   4  14   0       43.82       49.78      5.69 o 
   5  14   0       18.90       20.00      5.30 o 
   6  14   0      174.45      161.62     10.32 o 
   7  14   0        9.06       11.29      6.82 o 
   1  15   0       44.36       47.84      1.88 o 
   2  15   0      718.91      726.24     13.66 o 
   3  15   0       25.81       21.55      3.16 o 
   4  15   0        8.42       10.92      4.91 o 
   5  15   0       97.48       87.59      7.92 o 
   6  15   0       53.73       72.34      8.00 o 
   7  15   0       15.32       27.53      7.59 o 
   0  16   0      762.48      793.58     12.14 o 
   1  16   0      292.29      284.96      5.81 o 
   2  16   0       49.37       53.93      2.21 o 
   3  16   0        1.36        1.11      2.47 o 
   4  16   0       84.57       83.28      6.87 o 
   5  16   0       33.19       43.08      6.88 o 
   6  16   0       95.04       99.83      9.05 o 
   7  16   0        0.38       -4.45      7.90 o 
   1  17   0      110.81      108.73      2.92 o 
   2  17   0        0.23        0.18      0.96 o 
   3  17   0      284.33      265.62      7.33 o 
   4  17   0       53.12       46.01      6.32 o 
   5  17   0      152.51      148.23      9.43 o 
   6  17   0       20.12       18.14      6.27 o 
   7  17   0        0.25       -2.63      7.56 o 
   0  18   0      114.29       98.58      7.44 o 
   1  18   0      459.77      457.64      6.62 o 
   2  18   0       17.38       18.20      2.02 o 
   3  18   0       29.84       38.75      4.48 o 
   4  18   0       91.03       84.80      6.27 o 
   5  18   0       62.03       71.37      7.66 o 
   6  18   0       34.83       36.32      7.47 o 
   7  18   0        0.00        4.61      7.84 o 
   1  19   0      176.96      179.52      4.40 o 
   2  19   0      654.37      649.48     14.10 o 
   3  19   0       58.06       55.17      5.02 o 
   4  19   0      238.31      232.78      9.31 o 
   5  19   0       20.95       20.47      4.93 o 
   6  19   0      140.08      149.79      9.05 o 
   0  20   0      388.73      406.29     15.41 o 
   1  20   0       13.47       15.18      2.39 o 
   2  20   0       11.64       10.59      1.84 o 
   3  20   0      130.74      120.91      6.03 o 
   4  20   0       12.77       16.89      4.32 o 
   5  20   0        5.98       12.08      4.87 o 
   6  20   0        5.29        3.74      5.03 o 
   1  21   0      708.16      707.90      9.70 o 
   2  21   0       10.60        8.36      2.84 o 
   3  21   0      174.92      181.68      7.24 o 
   4  21   0        7.72        7.72      4.23 o 
   5  21   0        5.28        5.43      4.58 o 
   6  21   0        0.00        2.37      5.25 o 
   0  22   0     1409.14     1390.66     29.54 o 
   1  22   0      711.15      703.35     12.77 o 
   2  22   0       17.30       17.94      3.14 o 
   3  22   0        0.85        1.72      3.47 o 
   4  22   0       32.06       31.62      5.12 o 
   5  22   0        0.11        0.36      4.73 o 
   6  22   0       13.20       14.12      5.41 o 
   1  23   0       90.81       89.81      4.88 o 
   2  23   0        5.78        5.50      2.92 o 
   3  23   0       21.79       26.12      3.89 o 
   4  23   0        2.97        0.73      4.29 o 
   5  23   0        0.12        4.84      4.65 o 
   0  24   0     1103.51     1126.37     20.90 o 
   1  24   0        1.72        0.75      2.92 o 
   2  24   0      168.92      177.03     11.00 o 
   3  24   0       21.82       27.96      4.74 o 
   4  24   0       27.90       36.81      6.74 o 
   5  24   0        5.84        5.47      5.74 o 
   1  25   0       14.19       14.70      3.90 o 
   2  25   0        1.40        2.56      3.67 o 
   3  25   0        6.16        8.15      4.48 o 
   4  25   0        6.43       15.53      5.52 o 
   5  25   0        1.83        5.18      5.78 o 
   0  26   0       22.61       21.08      4.34 o 
   1  26   0        0.02        0.99      3.60 o 
   2  26   0       94.76       88.13      6.42 o 
   3  26   0        4.08        5.84      5.17 o 
   4  26   0       11.40       18.37      5.54 o 
   1  27   0       27.45       29.58      4.34 o 
   2  27   0        0.67        3.55      4.12 o 
   3  27   0       19.59       16.36      4.29 o 
   4  27   0        3.57       -2.20      6.36 o 
   0  28   0       37.62       44.34      8.10 o 
   1  28   0        5.54        1.18      5.23 o 
   2  28   0       18.23       12.56      5.11 o 
   3  28   0        4.48        6.91      6.37 o 
   4  28   0        1.73        3.53      6.43 o 
   1  29   0        7.61        7.84      4.85 o 
   2  29   0        0.02        7.98      5.65 o 
   3  29   0        0.37        3.32      5.61 o 
   0  30   0        0.01       -3.49      8.25 o 
   1  30   0        0.00       -2.34      4.89 o 
   2  30   0        0.30        1.60      5.68 o 
   1  31   0        2.38       13.19      6.85 o 
  -7   0   1       94.35       92.75      7.63 o 
  -5   0   1       53.32       35.00      8.69 o 
  -3   0   1     1656.20     1635.59     22.63 o 
  -1   0   1      192.05      157.32      3.93 o 
   1   0   1      267.46      215.37      3.73 o 
   3   0   1      103.34      101.18      4.08 o 
   5   0   1      438.19      420.23     23.51 o 
   7   0   1       43.14       48.38     10.99 o 
  -8   1   1        0.32        3.92      6.14 o 
  -7   1   1        3.51        4.91      3.74 o 
  -6   1   1       83.69       94.64      7.53 o 
  -5   1   1      128.32      140.50      7.38 o 
  -4   1   1      464.75      572.06     13.26 o 
  -3   1   1     1283.93     1275.39     16.31 o 
  -2   1   1       51.35       51.40      2.54 o 
  -1   1   1     1599.22     1456.52     10.80 o 
   0   1   1      322.41      296.84      4.42 o 
   1   1   1     2451.01     2445.55     13.63 o 
   2   1   1      105.85      108.51      2.05 o 
   3   1   1       32.46       38.48      2.08 o 
   4   1   1      240.83      222.84      6.29 o 
   5   1   1       67.56       69.20      4.30 o 
   6   1   1      328.09      337.00      9.10 o 
   7   1   1        1.75        2.85      5.13 o 
   8   1   1        0.29        2.00      5.99 o 
  -8   2   1       31.21       19.75      6.43 o 
  -7   2   1       22.09       15.20      3.67 o 
  -6   2   1      271.80      280.00      9.65 o 
  -5   2   1      514.22      501.76     12.54 o 
  -4   2   1        5.01       16.41      2.63 o 
  -3   2   1      390.13      427.97      7.52 o 
  -2   2   1     1001.51      957.65      9.70 o 
  -1   2   1     1978.75     1855.13      7.98 o 
   0   2   1     1640.57     1642.77      9.57 o 
   1   2   1       14.92       14.44      0.88 o 
   2   2   1      674.93      637.90      5.31 o 
   3   2   1       92.02       86.63      3.00 o 
   4   2   1     1015.68     1032.33     11.34 o 
   5   2   1        1.34        1.62      2.94 o 
   6   2   1        6.03        5.39      3.42 o 
   7   2   1        0.29       -0.33      5.73 o 
   8   2   1        5.12        6.16      7.67 o 
  -8   3   1        8.99        8.30      6.55 o 
  -7   3   1        0.12        0.13      4.07 o 
  -6   3   1       12.10       13.14      4.19 o 
  -5   3   1      184.01      192.16      7.22 o 
  -4   3   1     1222.78     1245.71     18.79 o 
  -3   3   1     3223.27     3241.34     18.87 o 
  -2   3   1      195.75      184.22      3.22 o 
  -1   3   1     1237.17     1187.48      8.93 o 
   0   3   1      375.40      361.46      2.83 o 
   1   3   1     1460.63     1416.93      4.89 o 
   2   3   1      123.78      136.96      2.60 o 
   3   3   1     2040.01     2067.71     15.07 o 
   4   3   1       61.51       66.93      3.34 o 
   5   3   1       16.05       16.90      3.87 o 
   6   3   1       60.87       59.15      5.31 o 
   7   3   1       47.62       49.57      6.78 o 
   8   3   1       10.65       13.24      6.99 o 
  -8   4   1        5.95        8.36      8.86 o 
  -7   4   1        2.43        4.67      4.02 o 
  -6   4   1       50.24       54.45      5.43 o 
  -5   4   1       15.37       10.79      3.20 o 
  -4   4   1      611.17      652.13      9.14 o 
  -3   4   1        5.75        2.11      1.85 o 
  -2   4   1     1982.51     1915.69     17.98 o 
  -1   4   1     1219.55     1172.24      6.00 o 
   0   4   1     5762.35     5917.56     27.36 o 
   1   4   1      412.47      386.00      2.61 o 
   2   4   1      178.17      171.45      2.81 o 
   3   4   1      380.14      372.27      6.26 o 
   4   4   1       48.41       49.81      3.07 o 
   5   4   1      445.96      464.35      9.31 o 
   6   4   1       23.29       20.91      3.90 o 
   7   4   1        0.21        0.24      5.32 o 
   8   4   1        5.41        9.44      7.91 o 
  -8   5   1        0.71        4.64      7.18 o 
  -7   5   1        1.81        1.73      3.81 o 
  -6   5   1        0.28       -1.97      4.00 o 
  -5   5   1      195.07      198.31      6.81 o 
  -4   5   1      410.83      445.27      7.57 o 
  -3   5   1     1419.46     1495.60     11.69 o 
  -2   5   1     2255.29     2264.20     15.42 o 
  -1   5   1     3247.95     3298.64     10.98 o 
   0   5   1       26.98       27.81      1.48 o 
   1   5   1        9.78       10.98      0.79 o 
   2   5   1      438.81      426.70      3.94 o 
   3   5   1      202.72      203.56      4.25 o 
   4   5   1     1887.57     1890.85     16.62 o 
   5   5   1      335.32      329.57      6.97 o 
   6   5   1      132.44      127.59      6.62 o 
   7   5   1       64.95       53.33      9.09 o 
   8   5   1       16.90       23.20      9.27 o 
  -8   6   1        1.42        5.94      7.58 o 
  -7   6   1       69.18       74.18      5.90 o 
  -6   6   1      231.94      226.81      7.89 o 
  -5   6   1       42.33       47.10      4.04 o 
  -4   6   1       67.68       67.58      3.30 o 
  -3   6   1        0.16        0.72      1.55 o 
  -2   6   1       20.11       19.19      1.29 o 
  -1   6   1       13.01       12.54      0.92 o 
   0   6   1      607.11      592.29      5.14 o 
   1   6   1     1058.59      989.83      7.23 o 
   2   6   1      367.52      386.68      3.74 o 
   3   6   1     1814.03     1921.08     12.16 o 
   4   6   1      250.70      270.80      5.53 o 
   5   6   1        4.78        2.49      2.28 o 
   6   6   1        5.98        6.34      3.54 o 
   7   6   1       25.59       23.81      7.16 o 
   8   6   1       12.41        6.35      7.76 o 
  -8   7   1        4.41       10.44     11.60 o 
  -7   7   1        3.28        2.33      4.87 o 
  -6   7   1       31.75       33.73      4.22 o 
  -5   7   1       33.94       36.28      2.95 o 
  -4   7   1        4.87        2.18      1.86 o 
  -3   7   1     1400.16     1500.27     15.57 o 
  -2   7   1       58.80       67.61      1.80 o 
  -1   7   1       12.21       12.09      0.89 o 
   0   7   1     1930.47     1922.60      9.62 o 
   1   7   1      468.91      457.71      5.22 o 
   2   7   1      135.96      120.78      2.76 o 
   3   7   1      717.02      783.66      7.23 o 
   4   7   1       41.33       39.59      3.83 o 
   5   7   1      284.54      310.55      7.83 o 
   6   7   1      169.99      159.26      6.67 o 
   7   7   1       19.75       17.53      6.93 o 
   8   7   1        0.04       -4.56     13.17 o 
  -8   8   1       33.02        9.65     11.73 o 
  -7   8   1       45.71       47.57      8.63 o 
  -6   8   1        0.00       -0.27      3.15 o 
  -5   8   1       15.00       15.40      2.41 o 
  -4   8   1      458.34      447.96     10.53 o 
  -3   8   1      413.33      462.55      9.18 o 
  -2   8   1      336.47      357.31      4.16 o 
  -1   8   1      197.23      186.06      2.38 o 
   0   8   1      735.83      725.63      6.13 o 
   1   8   1       88.09       93.09      1.92 o 
   2   8   1      741.37      796.45      8.73 o 
   3   8   1      232.57      218.70      4.09 o 
   4   8   1       95.76       85.79      3.87 o 
   5   8   1       48.02       46.59      3.56 o 
   6   8   1       54.44       56.20      4.55 o 
   7   8   1       19.49       23.83      7.73 o 
   8   8   1        0.67       -2.29      8.42 o 
  -8   9   1       19.75       21.11     13.20 o 
  -7   9   1        2.79       -0.11      6.69 o 
  -6   9   1       37.82       30.57      3.78 o 
  -5   9   1       13.08       13.52      2.47 o 
  -4   9   1      396.47      411.31      6.93 o 
  -3   9   1      249.97      238.94      4.39 o 
  -2   9   1      703.20      754.59      7.21 o 
  -1   9   1       46.91       48.81      1.42 o 
   0   9   1      340.21      331.38      3.86 o 
   1   9   1      664.37      616.34      4.67 o 
   2   9   1     2643.83     2743.83     15.28 o 
   3   9   1     1248.03     1260.11     15.37 o 
   4   9   1       17.75       16.41      1.47 o 
   5   9   1       11.94       11.29      1.80 o 
   6   9   1      280.02      279.05      9.91 o 
   7   9   1        6.31        5.12      6.84 o 
   8   9   1        3.52        8.58      7.30 o 
  -8  10   1        0.34       -3.57     12.97 o 
  -7  10   1        3.56        2.44      6.11 o 
  -6  10   1      186.92      177.58     10.26 o 
  -5  10   1        8.22        8.27      2.06 o 
  -4  10   1       20.97       19.56      2.00 o 
  -3  10   1      556.71      527.18     10.64 o 
  -2  10   1     3990.50     4325.97     36.73 o 
  -1  10   1       15.90       22.24      1.61 o 
   0  10   1      539.40      537.08      5.10 o 
   1  10   1      166.56      164.44      2.76 o 
   2  10   1      315.08      345.74      6.56 o 
   3  10   1      165.41      201.72      6.86 o 
   4  10   1       15.05       10.49      3.39 o 
   5  10   1        1.42        0.70      1.35 o 
   6  10   1        2.69        5.65      4.45 o 
   7  10   1        1.64        4.50      7.08 o 
   8  10   1       13.07       18.39      7.25 o 
  -8  11   1        0.44       -9.46     12.40 o 
  -7  11   1        0.00       -2.26      6.41 o 
  -6  11   1        0.39       -3.61      5.91 o 
  -5  11   1      163.69      171.44      6.38 o 
  -4  11   1       10.82        7.67      1.72 o 
  -3  11   1      193.61      191.99      6.49 o 
  -2  11   1      510.48      538.92      5.60 o 
  -1  11   1     6291.15     6661.00     28.77 o 
   0  11   1      480.10      521.85      5.62 o 
   1  11   1      319.83      321.91      5.33 o 
   2  11   1        4.26        4.02      1.77 o 
   3  11   1        4.01        3.81      2.78 o 
   4  11   1       39.65       37.40      4.21 o 
   5  11   1       12.98       14.43      4.36 o 
   6  11   1        4.18        6.39      4.33 o 
   7  11   1        6.31        4.73      6.39 o 
   8  11   1        0.28        1.68      6.73 o 
  -7  12   1       11.94        9.80      6.96 o 
  -6  12   1        9.15       10.48      6.98 o 
  -5  12   1        4.61        2.56      2.03 o 
  -4  12   1       40.95       41.63      4.04 o 
  -3  12   1       75.54       67.53      2.90 o 
  -2  12   1      225.02      249.35      4.38 o 
  -1  12   1       74.67       88.19      3.96 o 
   0  12   1     1101.44     1054.56      9.87 o 
   1  12   1      443.12      452.95      6.43 o 
   2  12   1      265.51      303.09      6.58 o 
   3  12   1       59.59       61.20      5.24 o 
   4  12   1        0.37       -0.33      4.28 o 
   5  12   1       16.29       18.23      4.48 o 
   6  12   1       11.44       12.30      4.53 o 
   7  12   1        7.02       12.51      6.66 o 
  -7  13   1        1.98       -3.71      7.41 o 
  -6  13   1      115.39      103.47     10.07 o 
  -5  13   1      124.84      116.99      8.57 o 
  -4  13   1        7.64        7.70      3.93 o 
  -3  13   1      274.14      275.12      4.29 o 
  -2  13   1       89.89      103.76      2.99 o 
  -1  13   1      788.99      878.08     11.97 o 
   0  13   1      123.75      149.96      3.89 o 
   1  13   1      148.68      163.61      4.13 o 
   2  13   1      311.97      273.89      6.48 o 
   3  13   1      138.71      142.61      7.34 o 
   4  13   1        7.07        2.96      4.47 o 
   5  13   1        0.02       -2.21      5.66 o 
   6  13   1        3.33        5.51      4.77 o 
   7  13   1        4.82        4.72      6.29 o 
  -7  14   1        5.75        1.64      7.33 o 
  -6  14   1       19.43       16.79      6.93 o 
  -5  14   1       89.98       85.04      7.76 o 
  -4  14   1       18.68       15.09      3.91 o 
  -3  14   1       51.73       62.29      3.65 o 
  -2  14   1      409.32      428.80      5.29 o 
  -1  14   1       68.34       69.96      3.02 o 
   0  14   1      185.13      195.39      4.49 o 
   1  14   1       76.63       80.86      2.70 o 
   2  14   1      255.78      259.90      6.52 o 
   3  14   1        0.48        0.40      3.95 o 
   4  14   1        3.61        8.65      4.55 o 
   5  14   1        3.47        7.23      5.08 o 
   6  14   1        7.54       10.30      5.99 o 
   7  14   1        3.74        8.21      7.42 o 
  -7  15   1        8.71       15.65      6.16 o 
  -6  15   1      101.87       89.78      8.18 o 
  -5  15   1      187.05      212.55      9.33 o 
  -4  15   1        5.20        4.51      3.90 o 
  -3  15   1       16.80       11.82      1.77 o 
  -2  15   1      285.00      290.56      4.49 o 
  -1  15   1       78.12       98.84      3.58 o 
   0  15   1      198.45      208.23      4.01 o 
   1  15   1      143.77      140.41      3.78 o 
   2  15   1      363.11      337.21      8.69 o 
   3  15   1       60.98       50.07      5.46 o 
   4  15   1        1.90       -2.02      4.81 o 
   5  15   1       74.71       67.68      7.41 o 
   6  15   1       50.56       58.09      8.03 o 
   7  15   1       45.15       59.07      9.36 o 
  -7  16   1       10.84       10.75      6.20 o 
  -6  16   1      165.81      163.61     10.21 o 
  -5  16   1      137.09      130.07      7.90 o 
  -4  16   1       10.64       11.06      3.86 o 
  -3  16   1        0.91        0.77      1.35 o 
  -2  16   1      225.96      221.65      4.85 o 
  -1  16   1        7.17        4.92      1.78 o 
   0  16   1      210.86      228.63      4.57 o 
   1  16   1        0.18        0.20      1.26 o 
   2  16   1      150.12      149.19      6.26 o 
   3  16   1      125.11      131.98      8.28 o 
   4  16   1      354.25      386.48     12.87 o 
   5  16   1       51.04       49.50      6.56 o 
   6  16   1       13.72       13.67      6.48 o 
   7  16   1        8.04        9.15      7.91 o 
  -7  17   1        2.54        7.19      6.35 o 
  -6  17   1        0.11       -0.33      6.06 o 
  -5  17   1       11.66       26.80      5.17 o 
  -4  17   1       45.95       36.85      5.00 o 
  -3  17   1       68.87       69.55      5.20 o 
  -2  17   1      221.54      223.81      4.88 o 
  -1  17   1      239.38      238.32      5.30 o 
   0  17   1       54.66       51.75      2.47 o 
   1  17   1        5.18        7.75      1.43 o 
   2  17   1        2.97        3.02      1.34 o 
   3  17   1       25.99       22.42      4.78 o 
   4  17   1       56.13       54.32      6.48 o 
   5  17   1       27.70       23.90      6.04 o 
   6  17   1      115.32      107.74      8.98 o 
   7  17   1       44.93       43.94      8.90 o 
  -7  18   1        1.23        4.55      6.81 o 
  -6  18   1        0.83        6.67      6.07 o 
  -5  18   1      148.87      142.93      8.28 o 
  -4  18   1      112.64      115.81      7.09 o 
  -3  18   1       12.67       11.15      3.62 o 
  -2  18   1      521.44      515.90     10.06 o 
  -1  18   1       24.86       28.14      2.55 o 
   0  18   1       51.40       45.60      2.94 o 
   1  18   1       30.88       28.84      1.90 o 
   2  18   1       10.06       11.93      1.59 o 
   3  18   1      207.47      233.65      9.96 o 
   4  18   1        6.08        6.05      5.20 o 
   5  18   1       45.19       38.13      6.79 o 
   6  18   1       50.41       59.18      8.10 o 
   7  18   1       15.32       11.98      8.34 o 
  -6  19   1        0.94        0.00      6.47 o 
  -5  19   1       94.62      107.70      9.82 o 
  -4  19   1      243.73      209.05      8.91 o 
  -3  19   1      226.51      210.02      8.17 o 
  -2  19   1       15.00       16.46      2.32 o 
  -1  19   1      296.62      317.63      6.37 o 
   0  19   1       48.87       46.29      3.02 o 
   1  19   1       44.24       46.78      2.34 o 
   2  19   1        8.80        9.87      1.78 o 
   3  19   1        3.28        4.32      4.25 o 
   4  19   1       42.53       50.93      6.49 o 
   5  19   1       70.04       64.35      7.15 o 
   6  19   1       14.59       18.66      6.73 o 
  -6  20   1       48.77       47.46      6.89 o 
  -5  20   1       36.35       24.73      4.96 o 
  -4  20   1        1.58        4.20      4.23 o 
  -3  20   1       17.31       16.92      4.14 o 
  -2  20   1       30.83       26.25      2.59 o 
  -1  20   1       13.60       12.14      2.03 o 
   0  20   1       27.67       29.10      2.62 o 
   1  20   1       87.39       79.82      3.51 o 
   2  20   1       17.83       19.00      2.25 o 
   3  20   1      387.85      377.04     10.17 o 
   4  20   1      118.57      105.38      8.18 o 
   5  20   1       80.89       68.95      7.62 o 
   6  20   1       10.79       14.72      6.58 o 
  -6  21   1        0.15        4.51      6.38 o 
  -5  21   1       16.53       23.86      5.21 o 
  -4  21   1       79.29       88.89      6.50 o 
  -3  21   1       10.25       17.62      3.98 o 
  -2  21   1       12.02        9.82      2.29 o 
  -1  21   1       15.92       16.33      2.39 o 
   0  21   1       95.08      100.25      4.21 o 
   1  21   1      178.75      172.40      7.95 o 
   2  21   1      113.39      114.97      5.61 o 
   3  21   1        7.19        4.77      3.39 o 
   4  21   1       40.41       52.63      5.60 o 
   5  21   1       26.92       35.97      6.55 o 
   6  21   1       58.97       53.89      6.96 o 
  -6  22   1       11.36        5.46      6.77 o 
  -5  22   1       14.74       15.86      4.82 o 
  -4  22   1       49.17       60.63      5.97 o 
  -3  22   1        1.44       -1.54      3.44 o 
  -2  22   1        8.98        8.72      2.31 o 
  -1  22   1       56.27       56.16      3.47 o 
   0  22   1      300.01      299.07      6.90 o 
   1  22   1       28.51       34.23      4.65 o 
   2  22   1      127.18      131.05      5.51 o 
   3  22   1        0.72        1.49      3.14 o 
   4  22   1       16.67        8.25      4.51 o 
   5  22   1        0.01       -1.50      5.06 o 
   6  22   1       11.20       13.11      6.37 o 
  -5  23   1        5.28        5.43      4.85 o 
  -4  23   1       72.56       62.59      6.15 o 
  -3  23   1       25.49       27.06      4.07 o 
  -2  23   1        0.00        2.57      3.09 o 
  -1  23   1        3.68        1.80      2.39 o 
   0  23   1       32.13       36.31      4.44 o 
   1  23   1      321.88      327.34     10.00 o 
   2  23   1       75.21       81.10      5.87 o 
   3  23   1       14.08        9.73      4.65 o 
   4  23   1       24.47       22.60      9.46 o 
   5  23   1        1.33        1.97      7.17 o 
  -5  24   1        0.71        7.83      5.16 o 
  -4  24   1       73.38       90.43      6.74 o 
  -3  24   1      164.18      166.33      7.24 o 
  -2  24   1      320.79      337.68     10.37 o 
  -1  24   1       18.27       13.84      2.91 o 
   0  24   1      217.80      210.63      8.46 o 
   1  24   1        4.45        5.07      3.79 o 
   2  24   1        0.20       -1.78      3.75 o 
   3  24   1        0.01       -4.99      4.99 o 
   4  24   1       26.70       14.48      6.17 o 
   5  24   1        5.14        3.81      7.00 o 
  -5  25   1       18.30       18.11      6.74 o 
  -4  25   1        3.92       12.57      5.91 o 
  -3  25   1      111.06      119.26      7.57 o 
  -2  25   1        0.20        2.99      3.63 o 
  -1  25   1        0.79        1.97      3.42 o 
   0  25   1       33.79       34.34      4.62 o 
   1  25   1        0.87        5.07      3.81 o 
   2  25   1       46.07       55.19      5.35 o 
   3  25   1        0.66       -1.04      4.76 o 
   4  25   1        2.28        0.24      5.84 o 
   5  25   1        0.01        0.89      6.91 o 
  -4  26   1        1.78        3.03      5.47 o 
  -3  26   1        1.13        2.34      4.74 o 
  -2  26   1       19.85       18.20      4.75 o 
  -1  26   1       13.63       15.72      4.67 o 
   0  26   1       20.20       22.93      3.79 o 
   1  26   1      100.05       99.58      6.54 o 
   2  26   1        3.58        3.78      4.24 o 
   3  26   1        5.84       10.22      5.22 o 
   4  26   1       29.38       40.19      7.09 o 
  -4  27   1       11.76        6.29      7.12 o 
  -3  27   1       39.31       41.81      5.59 o 
  -2  27   1        0.95        0.93      4.85 o 
  -1  27   1        0.32       -2.61      4.80 o 
   0  27   1       32.03       37.47      4.91 o 
   1  27   1       19.67       16.52      4.18 o 
   2  27   1        1.85        4.61      4.29 o 
   3  27   1       37.32       33.38      5.20 o 
   4  27   1       32.44       44.02      9.70 o 
  -3  28   1        0.04        0.82      5.09 o 
  -2  28   1        6.18        3.64      5.42 o 
  -1  28   1        5.68        8.90      5.02 o 
   0  28   1       32.24       27.32      4.60 o 
   1  28   1        2.48        3.78      3.98 o 
   2  28   1       54.67       57.91      5.90 o 
   3  28   1        8.69        9.92      4.85 o 
  -3  29   1        0.74       -1.14      5.96 o 
  -2  29   1        1.68        2.61      5.31 o 
  -1  29   1       32.22       41.56      5.97 o 
   0  29   1        0.42       -1.16      6.27 o 
   1  29   1       20.50       21.71      4.60 o 
   2  29   1        2.67        6.50      4.30 o 
   3  29   1       15.19       16.85      4.75 o 
  -2  30   1        0.10       -4.76      5.58 o 
  -1  30   1       10.13        9.44      6.19 o 
   0  30   1        7.67        8.83      5.09 o 
   1  30   1        0.59        5.37      5.78 o 
   2  30   1        1.00        3.59      5.66 o 
  -1  31   1        0.75        7.27      6.65 o 
   0  31   1        1.67        5.91      5.35 o 
   1  31   1        0.62        2.48      6.76 o 
  -8   0   2       10.71       16.10      6.91 o 
  -6   0   2      769.70      773.35     31.51 o 
  -4   0   2      389.11      379.43     18.12 o 
  -2   0   2       24.71       21.88      2.49 o 
   0   0   2     1259.79     1260.00     12.11 o 
   2   0   2       12.94        9.49      1.80 o 
   4   0   2      768.72      832.23     17.88 o 
   6   0   2      191.11      216.68     17.94 o 
   8   0   2       56.21       48.41     15.83 o 
  -8   1   2        0.18        1.64      5.61 o 
  -7   1   2       26.74       25.22      7.92 o 
  -6   1   2      585.63      568.42     14.56 o 
  -5   1   2        5.29        3.64      4.26 o 
  -4   1   2       13.00       11.31      4.89 o 
  -3   1   2       30.90       33.45      3.17 o 
  -2   1   2     1446.33     1411.20     15.39 o 
  -1   1   2      928.92      872.45      8.95 o 
   0   1   2     6396.12     6241.31     32.12 o 
   1   1   2    14205.26    14763.18     43.71 o 
   2   1   2      733.45      693.15      4.98 o 
   3   1   2      330.11      304.59      5.70 o 
   4   1   2      150.90      146.71      4.14 o 
   5   1   2       81.10       83.19      3.51 o 
   6   1   2       10.25       14.15      5.31 o 
   7   1   2       81.91       86.96      8.38 o 
   8   1   2        1.79        9.15      6.67 o 
  -8   2   2        0.63       -1.07      5.51 o 
  -7   2   2      290.15      295.63     12.77 o 
  -6   2   2      109.96      123.44      7.59 o 
  -5   2   2      153.03      137.40      6.92 o 
  -4   2   2       16.80        9.98      2.96 o 
  -3   2   2      170.53      165.08      4.32 o 
  -2   2   2      145.22      150.37      3.68 o 
  -1   2   2     7541.23     7352.42     25.56 o 
   0   2   2    11129.26    11409.89     60.19 o 
   1   2   2    26740.54    28701.78    141.62 o 
   2   2   2     3656.18     3567.96     18.06 o 
   3   2   2       39.09       37.00      2.51 o 
   4   2   2      500.51      498.81      8.13 o 
   5   2   2       15.92       15.63      2.68 o 
   6   2   2        0.65       -0.24      4.70 o 
   7   2   2      187.39      223.50     11.94 o 
   8   2   2       23.81       14.25      9.03 o 
  -8   3   2        7.24        7.93      7.56 o 
  -7   3   2        1.73        3.65      6.21 o 
  -6   3   2       79.34       64.74      6.07 o 
  -5   3   2       48.73       41.82      5.02 o 
  -4   3   2      422.38      397.46     11.09 o 
  -3   3   2       73.78       77.50      3.15 o 
  -2   3   2      477.52      426.44      5.85 o 
  -1   3   2      226.36      206.25      3.74 o 
   0   3   2       40.21       46.14      1.49 o 
   1   3   2    24354.72    25985.22     97.32 o 
   2   3   2       42.36       38.52      1.63 o 
   3   3   2      610.65      612.37      9.20 o 
   4   3   2      142.27      139.16      3.65 o 
   5   3   2       19.00       21.35      2.23 o 
   6   3   2       53.78       44.45      5.51 o 
   7   3   2       72.62       74.46      7.91 o 
   8   3   2       13.27       16.71      8.92 o 
  -8   4   2       60.71       45.69      8.20 o 
  -7   4   2       71.80       80.73      9.42 o 
  -6   4   2        0.56       -1.21      4.44 o 
  -5   4   2        8.53        9.39      3.15 o 
  -4   4   2      139.22      153.46      6.36 o 
  -3   4   2      170.46      203.74      7.07 o 
  -2   4   2       41.18       34.69      1.97 o 
  -1   4   2      567.45      511.72      4.43 o 
   0   4   2     8091.69     7999.46     32.17 o 
   1   4   2     7863.85     7820.13     15.31 o 
   2   4   2     2239.85     2184.12      8.89 o 
   3   4   2     1267.50     1348.71     10.02 o 
   4   4   2      117.75      131.38      4.80 o 
   5   4   2      154.26      154.54      4.60 o 
   6   4   2       81.54       78.85      6.12 o 
   7   4   2      365.74      347.21     18.67 o 
   8   4   2        0.03        0.94      8.10 o 
  -8   5   2       17.23       21.84      6.85 o 
  -7   5   2       78.74       73.45      7.19 o 
  -6   5   2       46.63       48.35      6.15 o 
  -5   5   2      581.71      549.18     12.87 o 
  -4   5   2       14.06       22.24      2.22 o 
  -3   5   2      411.41      487.86      7.07 o 
  -2   5   2      488.13      495.39      4.71 o 
  -1   5   2       33.08       27.21      1.29 o 
   0   5   2     4233.70     4100.96     19.32 o 
   1   5   2      120.22      105.77      1.68 o 
   2   5   2     1411.28     1428.80     11.21 o 
   3   5   2       13.66       16.30      1.51 o 
   4   5   2        2.27        3.28      2.34 o 
   5   5   2       11.89        8.94      2.94 o 
   6   5   2       14.85       19.41      3.99 o 
   7   5   2       92.90      104.01     11.20 o 
   8   5   2       34.23       26.11      9.45 o 
  -8   6   2        0.30       -1.61      7.28 o 
  -7   6   2        0.39        0.59      4.73 o 
  -6   6   2      102.10       98.39      5.50 o 
  -5   6   2       21.98       22.09      3.54 o 
  -4   6   2        0.51        1.61      1.91 o 
  -3   6   2      184.97      166.91      4.32 o 
  -2   6   2      243.93      225.77      3.49 o 
  -1   6   2       24.44       24.32      1.17 o 
   0   6   2     5443.25     5361.80     19.71 o 
   1   6   2       33.54       29.70      1.12 o 
   2   6   2      147.70      141.75      3.30 o 
   3   6   2      116.14      120.93      2.62 o 
   4   6   2       16.77       11.68      1.95 o 
   5   6   2        9.93       12.05      3.01 o 
   6   6   2        3.07        3.15      3.44 o 
   7   6   2       10.30        3.37      7.89 o 
   8   6   2        8.44        0.84      8.71 o 
  -8   7   2       10.56       13.95     15.39 o 
  -7   7   2       44.57       47.75      7.34 o 
  -6   7   2      193.41      188.72      7.77 o 
  -5   7   2     1543.26     1499.19     16.97 o 
  -4   7   2        7.34        8.17      2.36 o 
  -3   7   2       85.54       80.27      3.10 o 
  -2   7   2      251.20      235.75      3.51 o 
  -1   7   2      800.26      851.91      8.28 o 
   0   7   2      808.92      791.02      6.28 o 
   1   7   2        4.17        5.12      0.79 o 
   2   7   2       93.95       90.66      2.91 o 
   3   7   2      958.46      934.35      9.00 o 
   4   7   2       30.41       31.95      2.12 o 
   5   7   2        8.95       10.08      2.98 o 
   6   7   2       65.70       60.99      4.66 o 
   7   7   2       37.50       26.37      6.98 o 
   8   7   2       15.36       24.12      9.30 o 
  -8   8   2        6.15        1.02      6.83 o 
  -7   8   2        3.08        1.23      6.04 o 
  -6   8   2        2.14        0.48      3.86 o 
  -5   8   2     1269.04     1228.30     29.11 o 
  -4   8   2      455.34      458.41      8.34 o 
  -3   8   2       71.34       72.05      2.99 o 
  -2   8   2      287.17      304.01      4.53 o 
  -1   8   2      634.97      676.02      5.70 o 
   0   8   2      312.25      293.06      3.44 o 
   1   8   2        0.83        3.03      0.82 o 
   2   8   2      436.54      416.90      5.93 o 
   3   8   2       31.06       30.69      1.56 o 
   4   8   2      107.17      116.55      3.36 o 
   5   8   2       63.83       67.70      4.48 o 
   6   8   2        9.80       13.12      4.67 o 
   7   8   2       11.79        9.72      6.29 o 
   8   8   2        7.56        3.54      6.99 o 
  -8   9   2        0.51        2.45      6.73 o 
  -7   9   2       51.99       62.70      7.03 o 
  -6   9   2      195.31      207.27      8.52 o 
  -5   9   2      337.14      322.92     13.03 o 
  -4   9   2        8.52       15.00      2.38 o 
  -3   9   2      299.05      300.00      5.55 o 
  -2   9   2        8.53        8.08      1.36 o 
  -1   9   2       84.97       98.36      2.30 o 
   0   9   2      166.59      182.51      3.08 o 
   1   9   2     1046.47      976.92      6.35 o 
   2   9   2     1694.81     1652.31     11.95 o 
   3   9   2        1.51        0.45      0.92 o 
   4   9   2       25.56       24.15      1.87 o 
   5   9   2        2.29        2.44      2.73 o 
   6   9   2       39.85       38.57      5.34 o 
   7   9   2        9.82        9.48      6.56 o 
   8   9   2        5.70       14.70      7.07 o 
  -8  10   2        1.75        8.23      8.46 o 
  -7  10   2        4.45       10.99      5.49 o 
  -6  10   2        3.76        0.54      3.23 o 
  -5  10   2      390.92      432.57      8.74 o 
  -4  10   2      247.89      225.96      6.41 o 
  -3  10   2        2.27        2.10      1.60 o 
  -2  10   2       12.86       10.83      1.58 o 
  -1  10   2     1608.72     1668.09     13.97 o 
   0  10   2      542.71      562.22      5.52 o 
   1  10   2      109.52      103.18      2.27 o 
   2  10   2      168.01      175.57      3.41 o 
   3  10   2      117.12      119.01      4.55 o 
   4  10   2        9.86       12.19      1.34 o 
   5  10   2      168.74      161.30      6.19 o 
   6  10   2       47.05       37.78      5.24 o 
   7  10   2       46.74       42.74      6.66 o 
  -7  11   2       11.39       13.32      4.78 o 
  -6  11   2       89.11       84.77      7.82 o 
  -5  11   2        1.06        1.86      3.26 o 
  -4  11   2        0.05        2.30      1.91 o 
  -3  11   2      260.27      228.91      4.68 o 
  -2  11   2       59.14       52.59      2.37 o 
  -1  11   2      206.63      246.86      3.31 o 
   0  11   2      918.84      942.62      6.14 o 
   1  11   2      884.03      900.36      7.93 o 
   2  11   2      332.78      319.91      6.01 o 
   3  11   2       90.31       87.94      4.94 o 
   4  11   2        7.96        5.42      1.40 o 
   5  11   2        0.53       -2.40      4.25 o 
   6  11   2        4.08        4.69      4.60 o 
   7  11   2        3.22        1.06      5.78 o 
  -7  12   2       13.69        5.96      5.54 o 
  -6  12   2       41.86       36.22      7.02 o 
  -5  12   2      133.65      122.25      5.98 o 
  -4  12   2        2.19        5.23      2.03 o 
  -3  12   2        6.49        2.18      1.76 o 
  -2  12   2        7.27        8.12      1.38 o 
  -1  12   2      580.45      611.70      5.31 o 
   0  12   2        0.14        1.88      0.79 o 
   1  12   2     1153.39     1159.35      9.31 o 
   2  12   2      111.56      107.11      4.22 o 
   3  12   2      122.38      125.06      5.15 o 
   4  12   2       36.93       26.70      3.39 o 
   5  12   2       16.23       12.59      4.66 o 
   6  12   2       42.39       52.19      6.12 o 
   7  12   2        6.67        9.05      6.56 o 
  -7  13   2        8.42        6.40      5.56 o 
  -6  13   2      253.58      253.40     15.66 o 
  -5  13   2      197.46      186.77      6.93 o 
  -4  13   2      233.38      244.73      7.28 o 
  -3  13   2       67.42       72.17      3.41 o 
  -2  13   2       61.17       64.04      2.55 o 
  -1  13   2      371.63      392.37      5.18 o 
   0  13   2      109.04      103.40      2.94 o 
   1  13   2        0.51        3.09      1.27 o 
   2  13   2      452.38      447.87      8.27 o 
   3  13   2       37.76       44.61      4.71 o 
   4  13   2       11.49       15.91      4.93 o 
   5  13   2       14.14       12.29      4.53 o 
   6  13   2       34.42       30.46      5.57 o 
   7  13   2       26.07       25.35      6.31 o 
  -7  14   2        0.40        2.37      6.20 o 
  -6  14   2       11.01       13.29      5.93 o 
  -5  14   2      132.69      118.61     10.62 o 
  -4  14   2      680.10      733.09     14.48 o 
  -3  14   2        4.26        7.97      1.91 o 
  -2  14   2       49.25       48.87      2.08 o 
  -1  14   2       25.67       28.06      1.90 o 
   0  14   2      241.27      250.25      4.25 o 
   1  14   2      228.94      240.67      4.50 o 
   2  14   2        1.34        1.00      1.16 o 
   3  14   2      515.71      493.45     11.31 o 
   4  14   2      382.53      403.48     12.87 o 
   5  14   2        4.03        0.47      5.43 o 
   6  14   2       21.69       30.69      5.19 o 
   7  14   2        0.00        3.65      6.80 o 
  -7  15   2       17.33       18.72      6.47 o 
  -6  15   2       31.87       25.31      6.04 o 
  -5  15   2      145.84      164.72      9.97 o 
  -4  15   2       36.77       38.62      4.50 o 
  -3  15   2      153.00      158.77      4.10 o 
  -2  15   2      152.48      154.55      4.68 o 
  -1  15   2       20.45       25.72      2.33 o 
   0  15   2      508.21      540.38      6.67 o 
   1  15   2        7.86        7.37      1.42 o 
   2  15   2      166.86      165.79      3.93 o 
   3  15   2      425.53      423.73     10.67 o 
   4  15   2      241.89      234.80     12.24 o 
   5  15   2       98.05      100.67      9.64 o 
   6  15   2        2.19        0.68      5.59 o 
   7  15   2        5.28       12.88      7.43 o 
  -7  16   2        5.47        7.09      6.37 o 
  -6  16   2        7.41       13.61      5.77 o 
  -5  16   2      111.08      104.72      8.42 o 
  -4  16   2       81.57       84.37      4.61 o 
  -3  16   2       89.99       99.78      3.37 o 
  -2  16   2       37.85       38.24      1.96 o 
  -1  16   2       48.35       47.79      2.81 o 
   0  16   2       49.02       51.82      2.49 o 
   1  16   2      445.71      401.30      8.07 o 
   2  16   2       38.01       39.51      2.24 o 
   3  16   2      219.09      207.09      8.02 o 
   4  16   2       41.95       44.07      7.74 o 
   5  16   2       19.10       12.64      5.65 o 
   6  16   2       34.90       36.32      8.34 o 
   7  16   2       39.42       47.53     10.20 o 
  -7  17   2        0.31       -1.78      6.67 o 
  -6  17   2        6.54        5.86      6.00 o 
  -5  17   2      338.87      328.09     10.86 o 
  -4  17   2       15.42       18.19      3.61 o 
  -3  17   2       90.31       83.24      3.69 o 
  -2  17   2      170.90      174.32      4.60 o 
  -1  17   2      314.38      303.35      6.33 o 
   0  17   2      147.01      144.52      3.86 o 
   1  17   2        0.79        0.84      1.36 o 
   2  17   2       25.61       27.28      3.20 o 
   3  17   2      310.21      297.91     12.82 o 
   4  17   2      311.44      311.19     17.92 o 
   5  17   2       19.66       23.20      7.07 o 
   6  17   2       16.75       18.64      6.44 o 
   7  17   2       10.03       16.08      7.80 o 
  -6  18   2       28.33       22.54      6.37 o 
  -5  18   2        0.52        1.92      5.21 o 
  -4  18   2       20.77       28.79      6.71 o 
  -3  18   2        0.54        0.80      1.67 o 
  -2  18   2       61.82       63.12      3.10 o 
  -1  18   2        3.90        1.20      2.07 o 
   0  18   2       68.86       66.49      2.90 o 
   1  18   2       72.17       66.48      2.96 o 
   2  18   2      621.35      591.51     12.22 o 
   3  18   2      154.97      157.40     14.24 o 
   4  18   2        3.67        4.24      6.26 o 
   5  18   2       21.82       14.86      6.86 o 
   6  18   2       12.58       11.99      7.47 o 
  -6  19   2        5.41        0.77      6.32 o 
  -5  19   2        6.11        5.80      5.67 o 
  -4  19   2       43.35       49.37      5.52 o 
  -3  19   2       82.70       80.35      4.16 o 
  -2  19   2       37.80       36.51      3.11 o 
  -1  19   2       18.78       19.50      2.39 o 
   0  19   2      192.86      181.51      6.95 o 
   1  19   2      506.83      487.18      6.30 o 
   2  19   2      448.46      448.84      8.71 o 
   3  19   2        3.99        2.83      4.72 o 
   4  19   2        7.99        2.69      6.18 o 
   5  19   2        0.38       -3.79      6.53 o 
   6  19   2       18.36       23.99      7.53 o 
  -6  20   2        0.74       -3.04      5.99 o 
  -5  20   2        6.22       10.36      5.69 o 
  -4  20   2       55.85       56.39      5.77 o 
  -3  20   2        0.69       -0.84      3.79 o 
  -2  20   2      202.19      198.64      5.91 o 
  -1  20   2      192.60      185.70      5.28 o 
   0  20   2      214.45      212.67      5.24 o 
   1  20   2      246.49      261.83      6.11 o 
   2  20   2      584.00      549.38     13.91 o 
   3  20   2        0.13        1.23      4.33 o 
   4  20   2        1.85       -5.56      5.81 o 
   5  20   2        0.09       -3.67      6.81 o 
   6  20   2       38.45       38.79     10.48 o 
  -6  21   2        1.02        0.74      5.87 o 
  -5  21   2       73.47       76.46     11.58 o 
  -4  21   2        4.15        4.66      4.57 o 
  -3  21   2        7.18        6.04      4.00 o 
  -2  21   2        8.22        6.23      2.42 o 
  -1  21   2       22.62       25.06      2.77 o 
   0  21   2        0.00        0.05      2.20 o 
   1  21   2      927.40      925.79     10.65 o 
   2  21   2       26.07       27.81      3.42 o 
   3  21   2      119.05      137.14      7.80 o 
   4  21   2       25.09       21.59      6.01 o 
   5  21   2       11.12        8.42      7.34 o 
   6  21   2       20.53       26.35      7.42 o 
  -6  22   2        6.98       13.05      6.41 o 
  -5  22   2        0.06       -5.22      5.28 o 
  -4  22   2       19.97       27.60      4.70 o 
  -3  22   2      219.27      186.97     10.07 o 
  -2  22   2      143.98      153.68      5.44 o 
  -1  22   2       55.13       51.24      3.42 o 
   0  22   2      125.40      134.70      5.47 o 
   1  22   2      110.83      104.59      6.70 o 
   2  22   2       39.61       46.70      4.86 o 
   3  22   2        0.01        2.59      4.33 o 
   4  22   2        0.30       -4.55      6.11 o 
   5  22   2        7.26       -2.40      7.24 o 
  -5  23   2        1.71        3.42      6.15 o 
  -4  23   2        0.70        1.75      4.27 o 
  -3  23   2        4.66        4.60      3.89 o 
  -2  23   2       57.94       58.83      4.97 o 
  -1  23   2        0.47       -0.67      2.75 o 
   0  23   2      218.51      235.20      8.38 o 
   1  23   2      215.66      220.56      8.46 o 
   2  23   2       19.92       23.66      4.18 o 
   3  23   2        4.61        7.16      4.80 o 
   4  23   2       15.73        9.28      7.04 o 
   5  23   2       12.17       12.21      7.86 o 
  -5  24   2       16.99       19.37      5.92 o 
  -4  24   2        2.23        4.78      5.50 o 
  -3  24   2        7.19        6.85      4.71 o 
  -2  24   2        1.37        1.07      3.79 o 
  -1  24   2        7.05        6.77      2.91 o 
   0  24   2      348.09      359.78     10.45 o 
   1  24   2       86.13      100.63      6.42 o 
   2  24   2       31.22       36.04      6.27 o 
   3  24   2       11.88       10.74      4.57 o 
   4  24   2        0.24       -2.53      6.99 o 
   5  24   2       16.91       20.22      7.75 o 
  -5  25   2        6.88       13.24      8.16 o 
  -4  25   2       35.29       29.07      8.54 o 
  -3  25   2       22.27       14.56      5.88 o 
  -2  25   2       34.61       33.53      5.20 o 
  -1  25   2       26.12       30.89      4.42 o 
   0  25   2      110.09      115.42      6.65 o 
   1  25   2      213.98      217.95     11.13 o 
   2  25   2       67.96       82.09      6.02 o 
   3  25   2        9.85       12.62      4.62 o 
   4  25   2        0.06        0.49      6.44 o 
   5  25   2        3.09       -0.02      7.80 o 
  -4  26   2        3.59        2.42      7.09 o 
  -3  26   2       22.00       14.99      5.47 o 
  -2  26   2        0.04       -2.89      4.21 o 
  -1  26   2       18.15       17.46      4.87 o 
   0  26   2       21.47       25.36      4.59 o 
   1  26   2      261.36      287.01     10.13 o 
   2  26   2        8.44       11.24      4.08 o 
   3  26   2        4.07        2.07      4.36 o 
   4  26   2        0.85        1.98      6.96 o 
  -4  27   2        8.39       14.53      8.12 o 
  -3  27   2       13.98       16.09      6.33 o 
  -2  27   2        2.57       -1.26      4.77 o 
  -1  27   2        7.85       10.17      5.19 o 
   0  27   2        7.49        9.83      5.53 o 
   1  27   2       17.45       21.94      4.36 o 
   2  27   2       32.30       31.21      4.73 o 
   3  27   2       20.30       21.58      5.04 o 
   4  27   2        4.05        0.68      6.77 o 
  -3  28   2        3.69       -1.35      6.13 o 
  -2  28   2        0.86        0.10      5.02 o 
  -1  28   2       16.62       20.19      5.21 o 
   0  28   2        0.15       -2.42      4.93 o 
   1  28   2        3.17        0.58      4.24 o 
   2  28   2       44.42       46.14      5.42 o 
   3  28   2        8.81        8.50      4.77 o 
  -3  29   2        6.31       10.70      6.83 o 
  -2  29   2        0.28       -1.00      6.30 o 
  -1  29   2        6.44        9.93      6.86 o 
   0  29   2       12.47        6.93      4.87 o 
   1  29   2        0.04       -3.91      4.59 o 
   2  29   2        4.11        8.08      4.42 o 
   3  29   2        5.21        7.51      5.10 o 
  -2  30   2        0.10        5.98      5.86 o 
  -1  30   2        5.02       13.95      6.70 o 
   0  30   2        0.07       -1.31      4.94 o 
   1  30   2        0.94       -0.09      4.17 o 
   2  30   2       35.53       41.33      5.70 o 
   0  31   2        5.78        2.35      6.81 o 
  -7   0   3      110.15      101.18     10.52 o 
  -5   0   3       52.88       51.16      7.03 o 
  -3   0   3     1353.50     1559.56     34.16 o 
  -1   0   3     1199.91     1132.81     10.18 o 
   1   0   3       22.09       19.27      1.57 o 
   3   0   3     1074.10     1139.29     25.41 o 
   5   0   3      111.17      116.26      9.71 o 
   7   0   3        5.13       11.47      7.60 o 
  -8   1   3        1.49        1.73      4.63 o 
  -7   1   3       23.83       20.42      5.26 o 
  -6   1   3       28.11       23.18      5.17 o 
  -5   1   3      309.93      321.90      7.90 o 
  -4   1   3       46.46       51.43      3.11 o 
  -3   1   3        9.56        7.40      3.10 o 
  -2   1   3     4810.48     4965.99     19.84 o 
  -1   1   3      280.27      253.21      3.52 o 
   0   1   3      234.02      225.07      2.85 o 
   1   1   3      485.19      459.45      4.40 o 
   2   1   3       19.22       18.44      1.96 o 
   3   1   3       29.75       29.04      3.22 o 
   4   1   3      259.23      277.21      7.37 o 
   5   1   3       23.43       26.17      4.27 o 
   6   1   3       30.22       37.27      5.51 o 
   7   1   3        9.67       15.40      5.66 o 
   8   1   3        8.88       21.18      7.15 o 
  -8   2   3       33.52       39.32      5.30 o 
  -7   2   3        8.41        4.47      4.57 o 
  -6   2   3       11.04       16.72      4.55 o 
  -5   2   3      189.71      200.03      6.35 o 
  -4   2   3      215.46      220.15      5.32 o 
  -3   2   3     1981.73     2271.29     26.78 o 
  -2   2   3       44.51       56.67      2.79 o 
  -1   2   3      701.83      643.30      5.02 o 
   0   2   3     1857.06     1793.77     14.58 o 
   1   2   3      351.51      345.91      3.75 o 
   2   2   3        0.86        1.32      1.53 o 
   3   2   3      190.63      199.88      6.13 o 
   4   2   3      121.20      131.90      5.54 o 
   5   2   3        3.19        7.62      3.99 o 
   6   2   3       30.82       37.45      5.25 o 
   7   2   3       65.88       80.65     10.24 o 
   8   2   3        0.72       15.30      7.75 o 
  -8   3   3        2.08        3.21      4.81 o 
  -7   3   3       23.29       14.31      4.38 o 
  -6   3   3      220.44      215.77     12.66 o 
  -5   3   3        0.11       -2.69      2.69 o 
  -4   3   3       17.11       18.83      1.96 o 
  -3   3   3      246.24      253.84      6.87 o 
  -2   3   3      119.91      124.14      3.66 o 
  -1   3   3      872.26      828.91      6.14 o 
   0   3   3      108.86      109.77      2.44 o 
   1   3   3      429.48      427.90      4.10 o 
   2   3   3      121.15      131.93      2.44 o 
   3   3   3     1008.30      987.11      8.92 o 
   4   3   3      138.84      150.58      5.93 o 
   5   3   3       76.92       81.71      5.82 o 
   6   3   3        6.53        2.60      4.23 o 
   7   3   3       15.53       19.25      6.28 o 
   8   3   3       32.35       37.98      9.09 o 
  -8   4   3        2.72        0.98      5.81 o 
  -7   4   3       14.74       12.98      4.48 o 
  -6   4   3       45.17       40.75      5.13 o 
  -5   4   3       16.41       15.64      2.46 o 
  -4   4   3      137.44      121.33      6.16 o 
  -3   4   3      192.45      220.03      8.57 o 
  -2   4   3       12.68       14.78      2.05 o 
  -1   4   3       40.74       37.16      1.58 o 
   0   4   3     2214.70     2167.71      9.54 o 
   1   4   3      159.10      162.03      2.58 o 
   2   4   3      381.77      373.44      4.17 o 
   3   4   3      300.69      318.43      5.36 o 
   4   4   3      390.04      397.09      8.73 o 
   5   4   3       21.16       26.09      4.32 o 
   6   4   3        0.07        2.08      4.15 o 
   7   4   3        0.00        0.98      6.01 o 
   8   4   3       10.18       14.21      9.19 o 
  -8   5   3       65.75       84.84      9.88 o 
  -7   5   3        2.09       -0.42      4.13 o 
  -6   5   3       42.30       33.54      4.99 o 
  -5   5   3       88.98       80.90      5.90 o 
  -4   5   3      219.08      254.27      8.34 o 
  -3   5   3      676.83      717.77     11.03 o 
  -2   5   3      880.26      847.78      8.70 o 
  -1   5   3       24.85       24.58      1.27 o 
   0   5   3      692.14      701.91      7.79 o 
   1   5   3        5.41        3.41      1.06 o 
   2   5   3        7.59        6.78      1.23 o 
   3   5   3       14.13       16.24      1.51 o 
   4   5   3      333.86      326.18      7.36 o 
   5   5   3      232.61      258.43      8.91 o 
   6   5   3       47.23       51.16      8.20 o 
   7   5   3       11.80       14.90      6.00 o 
   8   5   3        5.55        0.74      9.23 o 
  -8   6   3        6.63        5.39      5.63 o 
  -7   6   3       44.40       46.33      5.36 o 
  -6   6   3       67.69       72.28      5.64 o 
  -5   6   3        0.01        3.12      3.43 o 
  -4   6   3        0.02        2.68      3.18 o 
  -3   6   3        0.28        4.12      2.66 o 
  -2   6   3     1608.19     1543.07     13.47 o 
  -1   6   3       80.63       86.26      2.27 o 
   0   6   3     2391.17     2356.28     17.54 o 
   1   6   3       21.65       20.00      1.53 o 
   2   6   3       96.00       90.51      2.38 o 
   3   6   3      109.91      111.97      2.88 o 
   4   6   3       12.76       15.38      2.08 o 
   5   6   3       75.55       73.54      5.64 o 
   6   6   3      162.10      150.51      7.84 o 
   7   6   3        5.17        3.48      6.58 o 
   8   6   3       10.46        8.65      8.70 o 
  -8   7   3       28.92       26.68      6.26 o 
  -7   7   3       41.93       39.96      5.05 o 
  -6   7   3       44.68       48.45      5.11 o 
  -5   7   3        4.29        4.29      3.43 o 
  -4   7   3      393.86      415.88      8.88 o 
  -3   7   3       14.06       17.64      2.68 o 
  -2   7   3      102.83      117.27      3.19 o 
  -1   7   3       75.01       71.87      2.76 o 
   0   7   3     1327.03     1344.24      8.06 o 
   1   7   3       49.26       51.54      1.93 o 
   2   7   3      502.15      470.71      5.28 o 
   3   7   3      403.58      388.97      4.68 o 
   4   7   3      316.88      331.30      5.83 o 
   5   7   3       90.99       87.16      5.85 o 
   6   7   3      284.18      290.75     12.24 o 
   7   7   3        9.22       11.73      6.32 o 
   8   7   3        1.24       -5.10      7.33 o 
  -8   8   3        7.09        7.32      6.17 o 
  -7   8   3        4.53        3.76      5.00 o 
  -6   8   3       89.96       99.49      6.20 o 
  -5   8   3        0.47        1.94      3.41 o 
  -4   8   3      220.42      234.12      6.96 o 
  -3   8   3        0.39        4.64      1.72 o 
  -2   8   3      384.69      391.39      5.47 o 
  -1   8   3     1372.38     1354.41      9.56 o 
   0   8   3     6910.69     7070.12     39.82 o 
   1   8   3      320.57      328.85      5.16 o 
   2   8   3       74.58       77.93      2.42 o 
   3   8   3       91.18       97.23      3.12 o 
   4   8   3      117.49      120.07      4.56 o 
   5   8   3       24.07       30.61      4.47 o 
   6   8   3        0.79        5.05      5.91 o 
   7   8   3        7.41        3.41      6.19 o 
  -7   9   3       12.88       24.60      5.63 o 
  -6   9   3        5.73        4.15      3.52 o 
  -5   9   3      130.20      129.80      5.97 o 
  -4   9   3      178.15      185.54      6.39 o 
  -3   9   3       54.53       63.11      3.15 o 
  -2   9   3        1.82        0.97      1.40 o 
  -1   9   3       51.37       55.31      2.11 o 
   0   9   3     2307.63     2395.15     17.65 o 
   1   9   3       79.46       81.23      2.90 o 
   2   9   3        3.47        3.36      1.13 o 
   3   9   3      236.00      244.31      4.47 o 
   4   9   3       38.38       37.38      3.26 o 
   5   9   3       62.32       52.74      6.32 o 
   6   9   3        5.09        6.38      6.20 o 
   7   9   3        0.02       -2.19      6.17 o 
  -7  10   3       29.85       33.50      5.65 o 
  -6  10   3       46.16       43.15      4.25 o 
  -5  10   3        0.21        0.84      3.41 o 
  -4  10   3        0.56        1.77      2.93 o 
  -3  10   3        2.54        2.45      2.06 o 
  -2  10   3        7.63        6.68      1.55 o 
  -1  10   3       46.76       38.52      2.03 o 
   0  10   3       54.04       70.10      2.56 o 
   1  10   3      441.19      451.73      6.25 o 
   2  10   3      631.31      615.97      6.07 o 
   3  10   3        0.04        0.61      1.52 o 
   4  10   3       11.43        9.91      1.70 o 
   5  10   3      116.37      109.21      8.40 o 
   6  10   3       69.32       66.68      7.43 o 
   7  10   3        2.02        3.82      6.56 o 
  -7  11   3        6.89       11.69      5.17 o 
  -6  11   3       74.32       76.95      6.38 o 
  -5  11   3      263.24      274.97      9.02 o 
  -4  11   3      119.88      112.56      5.36 o 
  -3  11   3      808.11      838.93     13.84 o 
  -2  11   3      436.79      500.52      7.38 o 
  -1  11   3     1662.72     1833.89     11.99 o 
   0  11   3        0.02        1.14      1.48 o 
   1  11   3      198.63      190.58      5.04 o 
   2  11   3      188.37      186.17      3.47 o 
   3  11   3       34.61       35.67      2.85 o 
   4  11   3       51.66       44.12      2.70 o 
   5  11   3        0.06        0.65      5.58 o 
   6  11   3       34.52       37.54      6.94 o 
   7  11   3        1.90        6.12      6.39 o 
  -7  12   3        3.46        1.57      5.27 o 
  -6  12   3       45.76       56.76      5.79 o 
  -5  12   3       35.19       23.26      3.67 o 
  -4  12   3      271.51      262.45     10.42 o 
  -3  12   3        3.44        9.20      2.39 o 
  -2  12   3      262.44      255.25      5.45 o 
  -1  12   3      112.65      111.91      3.26 o 
   0  12   3     1146.64     1161.48     10.69 o 
   1  12   3       19.40       22.61      2.09 o 
   2  12   3       33.15       33.83      2.06 o 
   3  12   3       17.09       14.91      1.90 o 
   4  12   3      231.06      209.35     11.08 o 
   5  12   3       56.88       54.96      6.76 o 
   6  12   3       23.80       17.13      6.14 o 
   7  12   3        1.71       -0.76      6.02 o 
  -7  13   3        0.25       -3.47      4.88 o 
  -6  13   3        0.28        0.22      4.55 o 
  -5  13   3      445.26      453.54     10.12 o 
  -4  13   3       96.32       96.38      4.45 o 
  -3  13   3        0.57        0.87      2.32 o 
  -2  13   3       15.90       14.01      2.24 o 
  -1  13   3     2198.78     2317.79     25.75 o 
   0  13   3      186.46      178.83      4.47 o 
   1  13   3       35.28       38.88      2.51 o 
   2  13   3       31.58       33.52      1.85 o 
   3  13   3        3.09       -0.42      3.02 o 
   4  13   3       40.37       35.82      6.11 o 
   5  13   3       20.63       20.75      5.98 o 
   6  13   3       72.90       69.44      8.76 o 
   7  13   3        5.33        6.90      7.88 o 
  -7  14   3       14.03       18.68      4.75 o 
  -6  14   3        0.28       -1.23      4.48 o 
  -5  14   3       68.60       67.90      4.66 o 
  -4  14   3      304.30      314.78     10.34 o 
  -3  14   3        1.81       -0.62      2.99 o 
  -2  14   3        3.84        1.98      1.73 o 
  -1  14   3       99.05      111.04      3.49 o 
   0  14   3      134.82      138.75      3.82 o 
   1  14   3      220.03      236.58      5.29 o 
   2  14   3        9.60       10.16      1.33 o 
   3  14   3        8.28        2.61      1.80 o 
   4  14   3       73.79       65.46      9.86 o 
   5  14   3       47.74       33.79      6.22 o 
   6  14   3        2.28        6.88      6.28 o 
   7  14   3        2.25        2.97      6.13 o 
  -7  15   3        8.12       19.31      6.16 o 
  -6  15   3        9.92        5.53      4.41 o 
  -5  15   3        2.68        3.84      3.97 o 
  -4  15   3       81.67       82.59      6.12 o 
  -3  15   3        3.92        6.97      2.91 o 
  -2  15   3      140.76      138.74      4.02 o 
  -1  15   3      134.79      139.63      3.69 o 
   0  15   3      273.29      261.08      4.97 o 
   1  15   3        0.04       -0.07      1.64 o 
   2  15   3        0.01        0.63      1.11 o 
   3  15   3      161.28      178.48     10.04 o 
   4  15   3      214.30      208.44     12.29 o 
   5  15   3        0.26        2.26      6.52 o 
   6  15   3       23.78       27.04      7.98 o 
   7  15   3        0.00        8.68      8.43 o 
  -7  16   3        0.00        0.20      6.24 o 
  -6  16   3        6.30        4.07      5.91 o 
  -5  16   3       27.41       22.10      4.10 o 
  -4  16   3      348.83      321.67     10.00 o 
  -3  16   3       20.05       16.27      3.33 o 
  -2  16   3      396.27      374.60      6.22 o 
  -1  16   3      204.39      223.69      6.13 o 
   0  16   3        4.07        5.13      1.17 o 
   1  16   3        0.13        1.09      1.68 o 
   2  16   3       22.12       19.47      1.52 o 
   3  16   3      261.33      235.92     11.92 o 
   4  16   3        2.82       -0.83      6.36 o 
   5  16   3        0.71        3.02      7.21 o 
   6  16   3       24.39       23.58      7.78 o 
  -6  17   3        6.84        3.25      5.82 o 
  -5  17   3        4.23        9.10      4.97 o 
  -4  17   3       49.37       36.00      4.60 o 
  -3  17   3        0.09       -2.15      2.15 o 
  -2  17   3        2.68        4.09      1.88 o 
  -1  17   3       16.84       15.53      2.63 o 
   0  17   3      101.21      102.30      4.47 o 
   1  17   3       32.07       30.86      2.46 o 
   2  17   3       81.96       82.52      3.79 o 
   3  17   3        0.56       -0.71      6.07 o 
   4  17   3       20.71       21.84      6.69 o 
   5  17   3       13.31       14.13      6.89 o 
   6  17   3       29.03       16.09      7.84 o 
  -6  18   3        0.76        3.17      6.13 o 
  -5  18   3        0.35       -5.15      5.15 o 
  -4  18   3        3.78        3.75      4.52 o 
  -3  18   3       11.14        5.92      3.20 o 
  -2  18   3       66.48       70.88      4.40 o 
  -1  18   3       15.64       13.12      2.55 o 
   0  18   3      154.81      146.65      5.60 o 
   1  18   3       62.96       61.44      3.19 o 
   2  18   3       43.67       39.32      3.09 o 
   3  18   3       12.89       12.88      5.87 o 
   4  18   3       95.64       95.92      9.35 o 
   5  18   3        3.81       -2.00      5.82 o 
   6  18   3        4.71       -0.29      7.50 o 
  -6  19   3       43.77       43.56      7.30 o 
  -5  19   3       11.46        7.74      4.94 o 
  -4  19   3        9.17       13.15      5.17 o 
  -3  19   3       88.24       81.44      5.22 o 
  -2  19   3        9.09       13.31      2.99 o 
  -1  19   3       26.85       23.27      3.01 o 
   0  19   3       50.26       47.04      3.61 o 
   1  19   3       24.72       23.11      3.30 o 
   2  19   3       96.12       90.65      6.80 o 
   3  19   3       51.00       45.08      6.91 o 
   4  19   3        7.44        3.26      6.53 o 
   5  19   3       19.19       15.93      6.71 o 
   6  19   3        0.62        7.68      7.65 o 
  -6  20   3        5.23        3.70      6.90 o 
  -5  20   3       44.63       43.42      7.48 o 
  -4  20   3      105.81       95.99      7.86 o 
  -3  20   3      248.54      229.12      8.05 o 
  -2  20   3      158.46      174.47      6.96 o 
  -1  20   3       39.60       34.63      3.36 o 
   0  20   3       42.81       48.12      3.58 o 
   1  20   3       81.96       75.49      4.55 o 
   2  20   3      185.23      189.54      8.77 o 
   3  20   3       12.13       13.75      4.17 o 
   4  20   3       27.45       27.40      7.30 o 
   5  20   3        1.42        1.60      7.07 o 
   6  20   3        2.97       -1.16      8.04 o 
  -6  21   3        0.67       -1.14      6.45 o 
  -5  21   3        4.25        4.43      5.88 o 
  -4  21   3       17.35       21.30      5.61 o 
  -3  21   3       76.35       63.90      7.14 o 
  -2  21   3       34.32       30.82      3.43 o 
  -1  21   3       71.62       62.25      4.54 o 
   0  21   3        2.43        4.13      2.70 o 
   1  21   3      168.43      149.27      6.31 o 
   2  21   3       51.14       42.16      5.45 o 
   3  21   3        1.27        1.13      4.06 o 
   4  21   3        4.97       -0.44      6.36 o 
   5  21   3        0.79       -2.22      7.10 o 
  -5  22   3       25.11       23.64      6.26 o 
  -4  22   3        2.45        1.21      5.59 o 
  -3  22   3      123.42      122.85      8.63 o 
  -2  22   3      163.48      167.36      6.38 o 
  -1  22   3       59.15       55.46      5.09 o 
   0  22   3        8.42       11.46      2.93 o 
   1  22   3        6.22        5.84      3.03 o 
   2  22   3        0.77        3.05      3.62 o 
   3  22   3        5.06       12.24      4.86 o 
   4  22   3        7.75        4.88      6.03 o 
   5  22   3        9.57        5.56      7.64 o 
  -5  23   3        3.53        7.52      5.81 o 
  -4  23   3       13.59       18.00      5.90 o 
  -3  23   3        0.29        2.14      5.15 o 
  -2  23   3      205.87      196.20      7.05 o 
  -1  23   3        1.68        1.18      3.03 o 
   0  23   3        7.99        1.90      2.92 o 
   1  23   3        0.82        0.56      3.64 o 
   2  23   3        7.61        6.14      3.96 o 
   3  23   3        0.01       -2.94      4.28 o 
   4  23   3        7.22        6.12      8.11 o 
   5  23   3        0.09        3.30      6.98 o 
  -5  24   3        0.12       -1.19      6.12 o 
  -4  24   3       12.94        2.92      5.57 o 
  -3  24   3       13.00        8.67      4.95 o 
  -2  24   3        0.13        4.62      3.82 o 
  -1  24   3        5.54        6.59      3.10 o 
   0  24   3       35.69       34.03      3.66 o 
   1  24   3       83.83       89.13      6.30 o 
   2  24   3       21.72       20.67      4.22 o 
   3  24   3       46.94       50.64      6.63 o 
   4  24   3        0.50       -6.76      6.76 o 
   5  24   3        5.70        3.30      7.77 o 
  -4  25   3        0.00        2.85      6.06 o 
  -3  25   3       15.75       18.24      5.03 o 
  -2  25   3       23.79       17.71      3.95 o 
  -1  25   3        8.96        8.95      3.73 o 
   0  25   3       16.38       14.64      3.74 o 
   1  25   3       19.91       20.49      4.08 o 
   2  25   3       40.35       50.16      5.37 o 
   3  25   3        6.21        3.81      4.55 o 
   4  25   3        5.17        7.99      7.27 o 
  -4  26   3        1.79        4.25      7.20 o 
  -3  26   3       12.49        9.29      6.14 o 
  -2  26   3        0.23        1.54      4.54 o 
  -1  26   3        8.99        7.92      4.26 o 
   0  26   3        0.97       -2.53      4.56 o 
   1  26   3       44.64       46.31      4.98 o 
   2  26   3        1.27       -1.41      4.25 o 
   3  26   3       12.28       17.36      5.50 o 
   4  26   3        1.29        0.85      7.50 o 
  -3  27   3       12.89       15.72      5.74 o 
  -2  27   3        0.01       -0.25      4.74 o 
  -1  27   3       11.33        6.55      4.61 o 
   0  27   3        9.45        3.29      4.87 o 
   1  27   3        5.88        7.17      4.07 o 
   2  27   3        0.07       -2.40      4.46 o 
   3  27   3       14.63       14.91      5.88 o 
  -3  28   3        6.32        1.45      6.45 o 
  -2  28   3        0.01       -3.99      5.23 o 
  -1  28   3        1.47       -1.35      5.20 o 
   0  28   3        0.19        3.97      5.14 o 
   1  28   3       90.60       89.85      6.29 o 
   2  28   3        7.76        7.79      4.60 o 
   3  28   3        1.19       -1.71      5.70 o 
  -2  29   3       12.15       13.37      5.13 o 
  -1  29   3        2.77        2.08      6.48 o 
   0  29   3        0.01       -5.83      6.20 o 
   1  29   3        8.03        6.75      4.00 o 
   2  29   3       20.80       22.29      4.96 o 
  -1  30   3        2.22       -2.63      9.19 o 
   0  30   3        1.79       -5.49      7.36 o 
   1  30   3       23.61       21.16      4.46 o 
  -8   0   4       53.90       68.74     11.13 o 
  -6   0   4       90.77       63.33      8.82 o 
  -4   0   4       37.53       34.63      6.14 o 
  -2   0   4      963.27      956.28     21.10 o 
   0   0   4      122.55      112.06      3.85 o 
   2   0   4       12.68        8.88      1.63 o 
   4   0   4        0.77        0.69      4.57 o 
   6   0   4       36.09       36.10      7.04 o 
  -8   1   4        0.77        2.26      5.42 o 
  -7   1   4       17.77        3.97      4.62 o 
  -6   1   4        0.97        5.54      4.44 o 
  -5   1   4       77.29       81.67      6.46 o 
  -4   1   4        1.85        1.93      3.43 o 
  -3   1   4       15.29       14.54      1.78 o 
  -2   1   4      675.41      708.29      8.20 o 
  -1   1   4       58.89       52.47      2.76 o 
   0   1   4      391.33      385.41      4.57 o 
   1   1   4        9.29       13.71      1.74 o 
   2   1   4       49.10       50.87      2.94 o 
   3   1   4      535.66      530.51      8.61 o 
   4   1   4      204.75      204.18      6.42 o 
   5   1   4        5.35        4.78      3.79 o 
   6   1   4       25.33       33.43      5.09 o 
   7   1   4       51.83       57.12      6.86 o 
  -8   2   4        2.43       10.05      5.43 o 
  -7   2   4       67.98       61.03      7.55 o 
  -6   2   4      547.93      577.34     15.57 o 
  -5   2   4       18.38       16.43      4.35 o 
  -4   2   4       18.61       26.14      3.81 o 
  -3   2   4      135.75      150.88      4.33 o 
  -2   2   4      810.92      815.41     20.04 o 
  -1   2   4       15.67       17.19      1.68 o 
   0   2   4        4.54        5.03      1.62 o 
   1   2   4     1794.37     1817.61     10.68 o 
   2   2   4      521.14      488.97      6.89 o 
   3   2   4        0.56        0.23      1.46 o 
   4   2   4        8.19        9.22      3.38 o 
   5   2   4       21.25       24.73      4.10 o 
   6   2   4       29.67       38.17      4.92 o 
   7   2   4        3.81        9.03      6.18 o 
  -8   3   4       19.20       16.46      5.25 o 
  -7   3   4        0.79       -2.93      4.63 o 
  -6   3   4       41.46       38.83      7.09 o 
  -5   3   4      356.02      355.51     17.05 o 
  -4   3   4      274.81      291.77      9.51 o 
  -3   3   4       93.30       97.17      5.70 o 
  -2   3   4        4.94        1.82      2.04 o 
  -1   3   4       15.36       17.03      1.61 o 
   0   3   4       58.23       63.30      3.69 o 
   1   3   4       58.52       55.80      2.59 o 
   2   3   4     1917.89     1860.84     14.52 o 
   3   3   4        5.38        6.03      1.10 o 
   4   3   4        3.19        7.18      3.30 o 
   5   3   4        3.81        6.05      3.76 o 
   6   3   4       23.12       30.76      5.19 o 
   7   3   4       16.99       19.78      7.43 o 
  -8   4   4        3.84        9.45      5.83 o 
  -7   4   4        7.13        8.25      4.10 o 
  -6   4   4      112.64      125.83      8.01 o 
  -5   4   4       89.10       87.27      6.58 o 
  -4   4   4      129.91      125.57      6.64 o 
  -3   4   4       34.78       33.74      3.39 o 
  -2   4   4      106.75       99.74      4.17 o 
  -1   4   4      189.25      197.34      5.73 o 
   0   4   4      703.34      705.54      7.38 o 
   1   4   4     1349.35     1375.86     12.43 o 
   2   4   4     3026.67     2879.67     20.96 o 
   3   4   4       40.41       41.12      3.17 o 
   4   4   4        0.35        5.09      2.25 o 
   5   4   4        6.68       10.86      3.85 o 
   6   4   4        0.52       -1.11      4.47 o 
   7   4   4        6.82        9.35      6.68 o 
  -7   5   4        3.85        1.33      4.43 o 
  -6   5   4      217.49      185.66      9.37 o 
  -5   5   4       17.93       12.12      4.05 o 
  -4   5   4      252.11      211.55      8.30 o 
  -3   5   4      582.41      591.04     10.68 o 
  -2   5   4       28.00       27.14      2.29 o 
  -1   5   4       17.83       17.70      2.36 o 
   0   5   4      231.88      203.92      5.60 o 
   1   5   4     1059.19     1060.14      9.02 o 
   2   5   4     4854.98     4782.90     20.43 o 
   3   5   4        3.61        1.57      2.36 o 
   4   5   4      329.75      349.79      5.92 o 
   5   5   4        0.37        4.00      4.02 o 
   6   5   4       17.92       15.20      4.82 o 
   7   5   4        0.12       -1.73      6.42 o 
  -7   6   4        7.09        9.44      4.32 o 
  -6   6   4       38.81       46.27      5.13 o 
  -5   6   4      416.70      382.62     11.87 o 
  -4   6   4       38.24       41.34      4.60 o 
  -3   6   4        0.01        0.21      2.54 o 
  -2   6   4       95.91       97.34      3.73 o 
  -1   6   4       16.92       18.61      2.49 o 
   0   6   4     1383.78     1367.01     18.02 o 
   1   6   4        6.78        5.37      1.49 o 
   2   6   4     1188.80     1111.60     17.61 o 
   3   6   4      352.31      347.33      7.47 o 
   4   6   4       20.31       19.95      2.45 o 
   5   6   4       70.20       72.62      6.01 o 
   6   6   4        0.81       -0.42      4.37 o 
   7   6   4        4.51        1.59      6.26 o 
  -7   7   4        0.08        0.93      4.27 o 
  -6   7   4        0.19        3.95      4.06 o 
  -5   7   4        2.74        9.47      4.08 o 
  -4   7   4      111.22      126.51      8.96 o 
  -3   7   4      179.72      178.90      6.18 o 
  -2   7   4       13.43       12.43      2.18 o 
  -1   7   4      185.09      165.96      4.09 o 
   0   7   4      135.02      144.69      4.38 o 
   1   7   4      103.77      115.37      2.97 o 
   2   7   4      355.92      359.76      5.57 o 
   3   7   4      697.17      680.77     12.67 o 
   4   7   4       52.21       58.03      3.41 o 
   5   7   4       10.01       13.68      4.11 o 
   6   7   4        4.07        6.77      6.43 o 
   7   7   4        3.67       -1.39      6.32 o 
  -7   8   4        0.62        2.59      5.63 o 
  -6   8   4       30.47       32.51      4.92 o 
  -5   8   4      238.91      256.58     13.20 o 
  -4   8   4       82.55       87.30      6.53 o 
  -3   8   4      191.79      203.81      8.91 o 
  -2   8   4      402.72      368.52      5.86 o 
  -1   8   4      193.45      195.86      4.40 o 
   0   8   4       25.86       34.87      2.73 o 
   1   8   4      908.34      907.82      9.35 o 
   2   8   4      127.11      130.93      3.34 o 
   3   8   4       43.19       42.09      2.88 o 
   4   8   4       11.26       12.05      2.73 o 
   5   8   4       17.18       14.87      4.09 o 
   6   8   4       12.01        8.06      6.44 o 
   7   8   4        0.05       -1.20      6.73 o 
  -7   9   4        7.08        5.71      7.08 o 
  -6   9   4       61.30       72.08      5.85 o 
  -5   9   4       19.23       18.50      4.15 o 
  -4   9   4     1770.51     1741.52     18.76 o 
  -3   9   4        6.44        8.07      1.75 o 
  -2   9   4        0.41       -0.13      1.69 o 
  -1   9   4      344.63      341.43      7.16 o 
   0   9   4      459.18      490.20      6.16 o 
   1   9   4      378.80      383.20      6.92 o 
   2   9   4      153.61      154.43      3.97 o 
   3   9   4        0.95        1.20      1.92 o 
   4   9   4      192.94      190.02      6.16 o 
   5   9   4        0.55       -1.12      3.95 o 
   6   9   4       49.29       46.56      8.94 o 
   7   9   4        1.15        3.61      6.66 o 
  -7  10   4       12.44        9.99      5.42 o 
  -6  10   4       40.27       33.56      4.70 o 
  -5  10   4      239.12      226.73      8.53 o 
  -4  10   4      687.02      713.47     12.41 o 
  -3  10   4      174.70      148.61      4.46 o 
  -2  10   4       71.06       61.05      2.85 o 
  -1  10   4      328.67      317.24      6.77 o 
   0  10   4     1212.99     1235.59     12.70 o 
   1  10   4      102.16       83.15      3.67 o 
   2  10   4       16.84       15.93      1.99 o 
   3  10   4        0.36        0.50      1.92 o 
   4  10   4      309.39      314.69     11.21 o 
   5  10   4        6.91        6.55      5.68 o 
   6  10   4       16.06       11.36      6.45 o 
   7  10   4        0.76       -0.68      6.31 o 
  -7  11   4        2.10        2.52      5.51 o 
  -6  11   4       82.28       86.19      6.58 o 
  -5  11   4       13.10       10.57      3.43 o 
  -4  11   4     1260.10     1228.07     16.04 o 
  -3  11   4       18.31       18.60      2.39 o 
  -2  11   4      149.83      141.10      4.96 o 
  -1  11   4        0.84        1.07      1.41 o 
   0  11   4      110.89      112.74      3.54 o 
   1  11   4       97.01      100.13      4.00 o 
   2  11   4      185.75      173.82      4.50 o 
   3  11   4       24.07       23.22      2.87 o 
   4  11   4      170.51      171.03      8.85 o 
   5  11   4        6.74       11.85      5.60 o 
   6  11   4       29.60       36.71      6.72 o 
   7  11   4        3.70        4.40      6.59 o 
  -7  12   4        8.18       11.04      5.40 o 
  -6  12   4       21.11       25.23      5.56 o 
  -5  12   4       72.72       74.80      5.20 o 
  -4  12   4       36.86       32.50      4.25 o 
  -3  12   4     1018.88     1011.77     14.71 o 
  -2  12   4       69.24       62.41      3.50 o 
  -1  12   4        4.02        4.20      1.34 o 
   0  12   4      432.19      425.63      6.47 o 
   1  12   4        6.17        8.53      2.21 o 
   2  12   4       16.00       15.35      1.84 o 
   3  12   4      554.33      546.73     17.94 o 
   4  12   4       63.87       58.18      5.45 o 
   5  12   4      145.48      144.45      9.46 o 
   6  12   4       18.62       17.68      6.39 o 
   7  12   4       23.96       28.74      7.48 o 
  -7  13   4        2.56        2.19      5.54 o 
  -6  13   4        1.32        2.94      5.32 o 
  -5  13   4      137.47      136.07      6.34 o 
  -4  13   4      730.95      737.84     12.75 o 
  -3  13   4      264.97      273.46      9.38 o 
  -2  13   4      263.79      256.61      5.71 o 
  -1  13   4        8.68        8.43      1.34 o 
   0  13   4       80.35       84.84      3.17 o 
   1  13   4       48.15       48.77      3.17 o 
   2  13   4      118.82      116.11      3.71 o 
   3  13   4       59.76       59.20      4.56 o 
   4  13   4      136.03      150.09     12.32 o 
   5  13   4        4.94        4.61      6.05 o 
   6  13   4       10.34        2.61      6.30 o 
   7  13   4        0.57       -1.77      6.57 o 
  -7  14   4        0.06        2.76      7.84 o 
  -6  14   4       19.70       20.78      4.89 o 
  -5  14   4       30.99       27.33      3.88 o 
  -4  14   4      124.75      120.81      6.92 o 
  -3  14   4       51.32       51.01      3.81 o 
  -2  14   4      737.99      743.82     10.45 o 
  -1  14   4        6.38        5.16      1.82 o 
   0  14   4        2.05        1.29      1.95 o 
   1  14   4      163.34      174.35      4.76 o 
   2  14   4      158.88      165.43      4.88 o 
   3  14   4      102.52      107.45      8.58 o 
   4  14   4      220.52      205.50     11.71 o 
   5  14   4       53.98       67.72      9.25 o 
   6  14   4       68.68       83.04      8.51 o 
  -6  15   4        0.24        1.52      5.75 o 
  -5  15   4        9.63       15.26      4.22 o 
  -4  15   4      124.52      121.99      6.95 o 
  -3  15   4      109.30       96.86      5.80 o 
  -2  15   4        1.24        2.37      2.11 o 
  -1  15   4      193.73      188.13      4.97 o 
   0  15   4      111.55      102.03      4.81 o 
   1  15   4      142.05      134.75      4.35 o 
   2  15   4        1.45        3.43      2.11 o 
   3  15   4      120.62      118.14     11.61 o 
   4  15   4       48.34       41.09      7.53 o 
   5  15   4        5.05        0.39      7.23 o 
   6  15   4       35.89       36.89      7.08 o 
  -6  16   4        1.59        4.57      5.81 o 
  -5  16   4       73.59       72.32      7.53 o 
  -4  16   4       44.74       50.55      5.03 o 
  -3  16   4       90.59       94.26      5.78 o 
  -2  16   4      159.32      164.80      5.19 o 
  -1  16   4        6.01        8.24      1.92 o 
   0  16   4       57.55       63.05      3.14 o 
   1  16   4       59.39       57.17      3.56 o 
   2  16   4       31.86       34.19      3.04 o 
   3  16   4        7.05        8.57      5.83 o 
   4  16   4       21.22       11.87      6.50 o 
   5  16   4       30.95       35.68      8.18 o 
   6  16   4        0.22        0.03      7.98 o 
  -6  17   4       13.40        9.53      6.14 o 
  -5  17   4       10.61        3.57      5.75 o 
  -4  17   4       36.13       43.49      6.26 o 
  -3  17   4      102.30      113.62      7.84 o 
  -2  17   4      115.07      120.18      4.60 o 
  -1  17   4        1.75        2.67      2.58 o 
   0  17   4       13.03       14.31      1.96 o 
   1  17   4        0.04       -0.06      2.10 o 
   2  17   4      682.78      696.60     10.97 o 
   3  17   4      401.95      368.94     15.03 o 
   4  17   4       14.00       12.66      6.59 o 
   5  17   4       11.39       15.88      7.79 o 
   6  17   4        2.29       -0.98      8.08 o 
  -6  18   4       10.41       12.79      6.58 o 
  -5  18   4        1.20       -0.84      6.88 o 
  -4  18   4       46.37       54.49      6.69 o 
  -3  18   4        9.44        7.32      3.20 o 
  -2  18   4      118.00      113.79      5.64 o 
  -1  18   4        1.44        2.37      2.65 o 
   0  18   4       44.31       48.72      3.59 o 
   1  18   4        1.91        0.33      2.59 o 
   2  18   4      229.42      225.49      6.70 o 
   3  18   4      197.98      219.18     12.13 o 
   4  18   4        2.26        2.68      6.47 o 
   5  18   4        0.75       -4.33      6.76 o 
   6  18   4        5.73        6.00      7.42 o 
  -6  19   4        8.33       13.73      7.06 o 
  -5  19   4        0.02       -0.62      5.80 o 
  -4  19   4       90.21      106.59      8.26 o 
  -3  19   4       20.40       21.56      3.78 o 
  -2  19   4       76.36       69.79      4.53 o 
  -1  19   4        2.03        5.07      2.83 o 
   0  19   4        4.64        5.44      2.74 o 
   1  19   4        0.55       -1.02      2.56 o 
   2  19   4      339.88      355.97     10.18 o 
   3  19   4       92.22       85.71     12.32 o 
   4  19   4      116.11      120.59     10.76 o 
   5  19   4        1.38        3.76      7.00 o 
   6  19   4        0.33        1.02      7.01 o 
  -5  20   4       16.81       16.24      5.85 o 
  -4  20   4       12.75       14.06      5.60 o 
  -3  20   4        7.58        7.99      3.67 o 
  -2  20   4        4.44        6.64      3.11 o 
  -1  20   4        0.79        2.14      2.84 o 
   0  20   4        9.29        9.65      2.77 o 
   1  20   4       42.53       33.76      3.40 o 
   2  20   4      109.12      114.73      6.22 o 
   3  20   4        6.07        8.64      8.30 o 
   4  20   4        2.85       -0.28      6.05 o 
   5  20   4        4.63        1.18      6.92 o 
  -5  21   4       13.48       19.04      6.04 o 
  -4  21   4        2.75        6.10      5.70 o 
  -3  21   4        1.50       -1.50      4.89 o 
  -2  21   4        1.07        1.40      3.23 o 
  -1  21   4        9.39        7.76      2.95 o 
   0  21   4        0.43       -2.59      2.73 o 
   1  21   4       23.35       29.23      4.08 o 
   2  21   4       21.17       17.85      3.74 o 
   3  21   4       20.74       23.83      6.07 o 
   4  21   4        0.02       -6.24      6.24 o 
   5  21   4        6.40       -0.63      6.92 o 
  -5  22   4        0.56       -1.65      6.38 o 
  -4  22   4       19.95       30.05      6.26 o 
  -3  22   4       29.31       24.67      6.84 o 
  -2  22   4        0.85        0.40      3.29 o 
  -1  22   4        5.27        3.22      2.89 o 
   0  22   4        0.42       -2.60      2.95 o 
   1  22   4        3.86        4.73      3.28 o 
   2  22   4       54.87       51.43      4.98 o 
   3  22   4        0.08        1.33      5.55 o 
   4  22   4        4.69        9.51      6.04 o 
   5  22   4        0.00       -5.37      8.00 o 
  -5  23   4        3.24       -4.62      7.41 o 
  -4  23   4       22.57       23.04      7.17 o 
  -3  23   4        0.89        2.41      4.43 o 
  -2  23   4       92.61       91.57      5.40 o 
  -1  23   4       40.79       38.04      3.70 o 
   0  23   4       43.91       46.33      3.92 o 
   1  23   4        3.57        0.73      3.55 o 
   2  23   4       17.23       19.05      4.30 o 
   3  23   4       12.20       15.25      6.03 o 
   4  23   4       16.78       16.43      6.81 o 
  -4  24   4       32.27       35.28      7.31 o 
  -3  24   4        5.31        2.64      5.14 o 
  -2  24   4        6.76        3.65      3.97 o 
  -1  24   4       29.20       28.26      3.36 o 
   0  24   4       30.47       31.63      3.60 o 
   1  24   4        2.45        1.74      3.55 o 
   2  24   4        0.13       -3.15      4.58 o 
   3  24   4        0.01        2.76      6.20 o 
   4  24   4        8.12       16.01      7.08 o 
  -4  25   4        8.24        9.57      6.98 o 
  -3  25   4        0.56        1.51      5.68 o 
  -2  25   4       43.82       35.62      5.54 o 
  -1  25   4       55.80       65.54      4.95 o 
   0  25   4        9.54        9.59      4.50 o 
   1  25   4       34.76       32.52      4.82 o 
   2  25   4       62.29       55.55      7.56 o 
   3  25   4        5.22        4.41      6.56 o 
   4  25   4        2.98       -1.58      6.39 o 
  -3  26   4       18.54       33.39      7.34 o 
  -2  26   4        0.45       -4.30      5.09 o 
  -1  26   4        0.73        5.67      4.25 o 
   0  26   4        8.48        6.00      5.13 o 
   1  26   4      171.53      168.01     13.57 o 
   2  26   4       42.03       57.24      7.51 o 
   3  26   4       11.34       -0.02      6.23 o 
  -3  27   4       14.81       26.06      7.24 o 
  -2  27   4        1.41       -1.09      5.62 o 
  -1  27   4        5.78        4.75      5.74 o 
   0  27   4        1.95        0.02      5.32 o 
   1  27   4       68.08       63.40      6.71 o 
   2  27   4       31.38       27.60      5.67 o 
   3  27   4        8.82        8.84      7.17 o 
  -2  28   4        8.38       15.79      5.91 o 
  -1  28   4        0.59       -1.78      6.57 o 
   0  28   4       10.78       13.68      6.21 o 
   1  28   4       43.92       53.35      6.64 o 
   2  28   4       34.79       27.08      8.14 o 
  -1  29   4        1.50        0.29      7.10 o 
   0  29   4        0.97        5.88      8.89 o 
   1  29   4        2.23        8.88      5.71 o 
  -7   0   5       21.63       30.05     10.33 o 
  -5   0   5       18.36       11.36      6.54 o 
  -3   0   5      265.83      248.14     36.43 o 
  -1   0   5      299.64      301.32      8.53 o 
   1   0   5      231.44      240.44      6.02 o 
   3   0   5       44.41       42.55      4.77 o 
   5   0   5        2.54        6.71      4.71 o 
   7   0   5        4.25        6.21      7.16 o 
  -7   1   5        0.27        0.43      5.26 o 
  -6   1   5       14.15       18.36      4.55 o 
  -5   1   5       62.14       55.46      5.78 o 
  -4   1   5        4.06        3.30      3.80 o 
  -3   1   5      237.00      253.93      9.04 o 
  -2   1   5     1361.43     1490.78     21.55 o 
  -1   1   5      418.39      435.12      5.71 o 
   0   1   5       12.13        8.09      1.24 o 
   1   1   5      121.10      116.40      4.57 o 
   2   1   5      279.72      268.68      5.27 o 
   3   1   5       38.60       40.06      3.60 o 
   4   1   5       39.35       38.82      4.16 o 
   5   1   5       39.14       41.27      4.71 o 
   6   1   5       10.71        8.71      4.48 o 
   7   1   5        3.25        4.41      5.11 o 
  -7   2   5        4.31        2.94      5.23 o 
  -6   2   5        0.09       -1.00      4.85 o 
  -5   2   5       17.88       11.49      4.73 o 
  -4   2   5        3.24        3.29      4.10 o 
  -3   2   5        0.02        2.48      1.81 o 
  -2   2   5      131.20      145.55      5.47 o 
  -1   2   5      414.38      418.87      8.53 o 
   0   2   5        2.57        2.87      1.13 o 
   1   2   5      114.89      118.00      3.34 o 
   2   2   5        0.80        2.10      1.57 o 
   3   2   5      170.25      184.38      4.98 o 
   4   2   5       50.66       47.81      4.46 o 
   5   2   5       25.97       26.85      4.17 o 
   6   2   5        9.38        6.96      4.08 o 
   7   2   5        3.27        6.13      5.99 o 
  -7   3   5       14.83        6.16      5.21 o 
  -6   3   5       38.30       38.77      5.50 o 
  -5   3   5       73.05       61.77      6.08 o 
  -4   3   5      265.32      255.08     13.65 o 
  -3   3   5       63.38       59.66      3.41 o 
  -2   3   5        0.00        1.17      2.10 o 
  -1   3   5      570.89      581.11      8.74 o 
   0   3   5      411.76      399.53      6.85 o 
   1   3   5      159.43      145.97      4.81 o 
   2   3   5       17.54       22.01      2.07 o 
   3   3   5        7.41        7.00      2.17 o 
   4   3   5      141.00      146.51      6.43 o 
   5   3   5       69.53       79.96      5.73 o 
   6   3   5        4.57        5.70      4.16 o 
   7   3   5       12.76       15.85      7.18 o 
  -7   4   5       25.64       31.84      8.00 o 
  -6   4   5        2.89       -4.51      4.64 o 
  -5   4   5       14.27       10.88      4.39 o 
  -4   4   5       23.18       29.90      4.68 o 
  -3   4   5      133.73      136.23      4.76 o 
  -2   4   5      308.14      309.54      4.82 o 
  -1   4   5      442.56      429.08      7.01 o 
   0   4   5        8.92       14.67      2.36 o 
   1   4   5        5.00        5.00      1.54 o 
   2   4   5        2.02        1.82      1.64 o 
   3   4   5      152.20      151.00      8.64 o 
   4   4   5       11.21       10.71      3.67 o 
   5   4   5       39.49       38.87      4.67 o 
   6   4   5       11.43        7.12      4.82 o 
   7   4   5       11.48       10.77      6.19 o 
  -7   5   5        1.56        8.78      4.59 o 
  -6   5   5       99.77       99.16      8.51 o 
  -5   5   5       59.13       68.04      6.09 o 
  -4   5   5       37.11       43.74      5.07 o 
  -3   5   5       16.28       13.02      2.35 o 
  -2   5   5      125.72      126.54      3.30 o 
  -1   5   5       22.85       24.47      3.41 o 
   0   5   5      803.73      838.15     12.39 o 
   1   5   5       40.53       43.76      2.65 o 
   2   5   5       19.59       16.46      2.07 o 
   3   5   5       23.92       24.45      2.99 o 
   4   5   5       35.40       41.13      4.60 o 
   5   5   5       22.06       23.04      4.28 o 
   6   5   5        3.85        6.97      4.63 o 
   7   5   5        1.01       -4.18      6.13 o 
  -7   6   5       10.50       14.26      4.66 o 
  -6   6   5      210.78      224.95     10.22 o 
  -5   6   5        6.14       10.93      4.39 o 
  -4   6   5        0.00       -1.93      3.96 o 
  -3   6   5       14.20       15.52      2.29 o 
  -2   6   5       15.22       14.66      1.64 o 
  -1   6   5      198.54      194.38      6.58 o 
   0   6   5      608.27      594.16     10.79 o 
   1   6   5      458.10      456.63      5.65 o 
   2   6   5       65.64       69.05      3.08 o 
   3   6   5       34.65       39.43      3.52 o 
   4   6   5      261.90      257.69      8.13 o 
   5   6   5       17.98       15.95      4.81 o 
   6   6   5        4.54        8.81      5.88 o 
   7   6   5        0.61        2.75      6.11 o 
  -7   7   5        3.23        5.40      4.68 o 
  -6   7   5       35.98       38.48      7.15 o 
  -5   7   5        4.19        2.56      3.96 o 
  -4   7   5        1.09        0.97      4.30 o 
  -3   7   5      355.37      357.93      7.76 o 
  -2   7   5        4.99        5.05      1.77 o 
  -1   7   5       37.97       37.22      3.83 o 
   0   7   5     1311.09     1350.72     16.21 o 
   1   7   5      517.49      505.03      8.17 o 
   2   7   5        4.29        4.10      1.72 o 
   3   7   5       28.98       31.65      3.39 o 
   4   7   5      209.02      210.86      7.35 o 
   5   7   5        5.20        7.83      4.10 o 
   6   7   5       38.27       38.64      6.88 o 
   7   7   5        0.53        3.84      6.57 o 
  -7   8   5       50.06       71.59      7.77 o 
  -6   8   5      132.44      136.12      7.86 o 
  -5   8   5       50.52       60.50      6.19 o 
  -4   8   5      265.32      262.22      9.31 o 
  -3   8   5       16.97       17.83      2.96 o 
  -2   8   5        8.38        9.01      2.22 o 
  -1   8   5        6.41        4.90      2.73 o 
   0   8   5       48.46       55.05      3.73 o 
   1   8   5      124.51      117.08      3.09 o 
   2   8   5       30.71       27.91      2.18 o 
   3   8   5        2.52        2.21      3.40 o 
   4   8   5       52.95       54.45      5.41 o 
   5   8   5       16.29       20.86      4.69 o 
   6   8   5       48.57       59.20      7.71 o 
   7   8   5        2.07       -1.02      6.40 o 
  -7   9   5       19.14       30.50      7.40 o 
  -6   9   5        0.58        1.16      4.25 o 
  -5   9   5       81.38       76.44      6.00 o 
  -4   9   5       50.63       48.15      5.27 o 
  -3   9   5      347.79      343.37     11.96 o 
  -2   9   5      194.09      193.61      6.97 o 
  -1   9   5      179.68      182.63      6.79 o 
   0   9   5        0.00        4.05      2.70 o 
   1   9   5       58.51       56.96      2.40 o 
   2   9   5       82.23       85.05      3.07 o 
   3   9   5       84.10       89.99      9.27 o 
   4   9   5      142.16      155.07      9.53 o 
   5   9   5       10.32       10.80      5.81 o 
   6   9   5       18.50        9.31      6.47 o 
   7   9   5       50.38       49.36      7.89 o 
  -7  10   5       50.16       54.00      6.68 o 
  -6  10   5       44.13       47.10      5.80 o 
  -5  10   5      149.17      145.21      7.63 o 
  -4  10   5      224.64      216.85      8.76 o 
  -3  10   5        5.47        4.50      1.40 o 
  -2  10   5      143.04      136.20      4.35 o 
  -1  10   5        3.59        3.70      3.01 o 
   0  10   5      202.53      218.29      6.41 o 
   1  10   5        4.64        4.74      1.29 o 
   2  10   5        1.26        0.25      2.21 o 
   3  10   5       34.50       32.21      5.03 o 
   4  10   5       22.14       19.39      4.10 o 
   5  10   5       23.28       16.31      5.53 o 
   6  10   5       16.09       18.41      6.56 o 
   7  10   5        0.01       -4.11      6.56 o 
  -7  11   5        0.86       -1.41      5.52 o 
  -6  11   5        2.10        4.10      4.01 o 
  -5  11   5       45.82       40.31      4.86 o 
  -4  11   5      216.90      202.11     10.90 o 
  -3  11   5      130.58      125.26      4.06 o 
  -2  11   5        3.99        4.69      1.89 o 
  -1  11   5        0.89        0.92      1.53 o 
   0  11   5      620.95      602.85      9.62 o 
   1  11   5       66.19       58.80      3.26 o 
   2  11   5        8.44        6.95      2.25 o 
   3  11   5       15.03       14.74      5.08 o 
   4  11   5       41.06       37.24      4.50 o 
   5  11   5       36.59       38.31      7.06 o 
   6  11   5        3.47        6.00      6.29 o 
  -7  12   5        7.02        6.59      5.92 o 
  -6  12   5       25.61       35.40      5.76 o 
  -5  12   5       10.11       17.03      4.05 o 
  -4  12   5      156.31      174.10      7.96 o 
  -3  12   5      305.93      326.32      8.42 o 
  -2  12   5      134.63      134.00      4.20 o 
  -1  12   5      288.46      274.69      5.21 o 
   0  12   5        1.22        2.77      1.71 o 
   1  12   5       24.13       22.72      2.16 o 
   2  12   5        3.47        4.82      2.64 o 
   3  12   5      120.83      115.85      7.91 o 
   4  12   5       12.74       10.71      3.68 o 
   5  12   5        8.28       11.59      5.85 o 
   6  12   5       88.67       87.73      8.80 o 
  -6  13   5        6.15       10.13      5.35 o 
  -5  13   5        2.33       -1.24      3.76 o 
  -4  13   5       37.91       34.66      4.27 o 
  -3  13   5      173.00      163.91      7.71 o 
  -2  13   5       36.38       36.86      2.72 o 
  -1  13   5       46.69       46.03      2.46 o 
   0  13   5      516.27      507.18      7.90 o 
   1  13   5        2.42        2.28      2.08 o 
   2  13   5        2.73        3.27      1.83 o 
   3  13   5        1.58        1.85      5.36 o 
   4  13   5       68.54       71.67      7.16 o 
   5  13   5        2.62       -0.04      5.59 o 
   6  13   5       12.31        4.26      7.40 o 
  -6  14   5        2.55        2.05      6.41 o 
  -5  14   5        0.12       -2.30      3.92 o 
  -4  14   5      124.19      128.08      6.15 o 
  -3  14   5      329.36      326.77      9.78 o 
  -2  14   5      255.45      270.38      7.86 o 
  -1  14   5       16.73       16.92      1.57 o 
   0  14   5      207.24      215.39      5.34 o 
   1  14   5        6.49        7.17      2.36 o 
   2  14   5        4.55        8.50      2.14 o 
   3  14   5       21.76       20.17      5.82 o 
   4  14   5       16.08       16.55      5.87 o 
   5  14   5       40.72       32.13      7.15 o 
   6  14   5        1.12        0.39      6.83 o 
  -6  15   5       21.52       28.87      7.13 o 
  -5  15   5        2.91        2.56      4.08 o 
  -4  15   5        0.83        0.38      4.02 o 
  -3  15   5       77.75       76.41      5.52 o 
  -2  15   5        9.11       12.19      3.24 o 
  -1  15   5        0.30       -1.04      2.16 o 
   0  15   5      332.32      328.43      6.65 o 
   1  15   5      208.96      205.89      5.89 o 
   2  15   5       12.80       12.46      2.44 o 
   3  15   5       60.48       54.87      7.01 o 
   4  15   5        7.40        5.75      6.74 o 
   5  15   5        1.62        1.50      6.74 o 
   6  15   5       33.83       33.99      6.94 o 
  -6  16   5        1.69       -3.52      7.24 o 
  -5  16   5        0.07        3.61      6.41 o 
  -4  16   5        0.16        1.17      5.20 o 
  -3  16   5       68.59       59.33      6.46 o 
  -2  16   5      163.13      146.22      5.94 o 
  -1  16   5        0.48       -0.99      2.33 o 
   0  16   5       29.28       36.82      3.25 o 
   1  16   5       11.71        9.76      2.57 o 
   2  16   5       64.64       70.01      4.58 o 
   3  16   5       61.79       57.18      7.32 o 
   4  16   5        4.57        1.93      6.70 o 
   5  16   5       32.83       38.46      8.51 o 
   6  16   5        0.83        1.17      7.74 o 
  -6  17   5        0.89       -0.60      7.00 o 
  -5  17   5        0.39        0.85      5.80 o 
  -4  17   5        1.39       -2.76      6.72 o 
  -3  17   5        2.58        3.14      5.96 o 
  -2  17   5      155.93      157.51      7.30 o 
  -1  17   5       15.56       14.69      2.96 o 
   0  17   5        2.35        2.71      2.50 o 
   1  17   5      194.80      180.36      6.85 o 
   2  17   5        6.00        5.03      3.02 o 
   3  17   5       15.26       19.17      6.03 o 
   4  17   5        3.24        4.62      8.71 o 
   5  17   5        8.29       11.22      7.64 o 
  -5  18   5        9.52        2.78      6.57 o 
  -4  18   5       15.85       10.19      7.03 o 
  -3  18   5       12.25       10.53      6.02 o 
  -2  18   5        5.47        0.49      3.44 o 
  -1  18   5        1.71        1.38      3.20 o 
   0  18   5       56.32       55.99      4.33 o 
   1  18   5        1.84        0.71      2.63 o 
   2  18   5       82.53       73.65      5.94 o 
   3  18   5       36.42       40.87      7.48 o 
   4  18   5       45.84       43.26      9.57 o 
   5  18   5        1.79       -0.95      6.92 o 
  -5  19   5        0.95       -0.87      6.76 o 
  -4  19   5       44.13       60.64      8.61 o 
  -3  19   5        3.45       -4.36      5.77 o 
  -2  19   5        5.85        2.68      4.34 o 
  -1  19   5       29.83       25.65      3.88 o 
   0  19   5       11.43        6.08      3.21 o 
   1  19   5       35.05       37.21      4.30 o 
   2  19   5      134.01      132.66      6.58 o 
   3  19   5       11.31       10.81      5.60 o 
   4  19   5        2.35       -0.35      6.81 o 
   5  19   5        3.23       -0.00      6.91 o 
  -5  20   5        0.03        7.25      7.32 o 
  -4  20   5       36.08       28.24      6.89 o 
  -3  20   5        3.06        3.36      3.76 o 
  -2  20   5       26.15       18.80      4.21 o 
  -1  20   5      111.28      101.91      5.97 o 
   0  20   5       41.04       38.15      4.15 o 
   1  20   5       22.74       14.17      3.32 o 
   2  20   5        4.53        7.20      4.36 o 
   3  20   5        8.65       14.15      5.88 o 
   4  20   5        6.75        2.71      6.48 o 
   5  20   5        0.23       -3.08      7.09 o 
  -5  21   5       28.58       36.33      8.29 o 
  -4  21   5        0.93        8.30      7.08 o 
  -3  21   5        0.30        0.57      4.89 o 
  -2  21   5       18.56       16.68      4.05 o 
  -1  21   5       53.26       49.01      4.62 o 
   0  21   5        1.96        1.59      3.29 o 
   1  21   5        0.20       -1.80      4.00 o 
   2  21   5       30.63       32.89      4.52 o 
   3  21   5        4.05        1.34      6.10 o 
   4  21   5        0.45       -1.91      6.49 o 
  -4  22   5       38.99       47.91      8.42 o 
  -3  22   5       19.68       19.94      4.99 o 
  -2  22   5       16.28       21.22      4.80 o 
  -1  22   5       51.33       33.12      4.34 o 
   0  22   5       20.59       22.14      3.54 o 
   1  22   5       10.26        6.49      4.18 o 
   2  22   5        0.02        1.75      4.89 o 
   3  22   5        4.87        7.52      6.07 o 
   4  22   5        4.85        0.20      6.61 o 
  -4  23   5        0.43       -2.46      6.81 o 
  -3  23   5        7.54        9.95      5.24 o 
  -2  23   5       40.86       35.12      5.93 o 
  -1  23   5        1.61        3.74      3.87 o 
   0  23   5        0.19       -0.32      3.48 o 
   1  23   5        5.94        5.51      4.14 o 
   2  23   5        0.35       -0.11      4.30 o 
   3  23   5        0.04       -1.57      6.15 o 
   4  23   5       25.27       32.19      7.80 o 
  -4  24   5        4.26        9.07      6.47 o 
  -3  24   5        0.58        1.49      5.38 o 
  -2  24   5       27.31       38.64      7.08 o 
  -1  24   5       10.33        5.85      3.86 o 
   0  24   5        3.01        4.14      4.63 o 
   1  24   5        1.61        3.80      4.25 o 
   2  24   5        4.31        2.61      5.17 o 
   3  24   5        0.14        4.35      6.54 o 
  -3  25   5        0.29        2.64      5.99 o 
  -2  25   5       23.25       28.32      5.81 o 
  -1  25   5        7.76        4.17      3.97 o 
   0  25   5        0.82       -4.36      4.36 o 
   1  25   5        0.18       -1.49      5.49 o 
   2  25   5       21.64       20.73      5.40 o 
   3  25   5        3.81        2.92      6.99 o 
  -2  26   5        0.02        9.80      7.01 o 
  -1  26   5        0.08        0.06      4.30 o 
   0  26   5        3.69        3.52      5.59 o 
   1  26   5        0.88       -0.47      5.88 o 
   2  26   5        4.41        2.71      5.73 o 
  -2  27   5        8.16       13.47      7.02 o 
  -1  27   5       12.58       20.60      7.69 o 
   0  27   5        0.81       -1.50      5.85 o 
   1  27   5        6.03        8.24      5.73 o 
  -6   0   6      131.64      115.44     11.85 o 
  -4   0   6        0.15        2.12      5.59 o 
  -2   0   6       55.18       49.08      7.51 o 
   0   0   6       16.79       19.75      2.49 o 
   2   0   6      127.08      143.70      5.78 o 
   4   0   6       56.71       65.30      6.29 o 
   6   0   6       50.13       58.33      7.70 o 
  -7   1   6        4.74        9.36      4.96 o 
  -6   1   6       16.90       16.56      4.92 o 
  -5   1   6      181.17      154.16      8.82 o 
  -4   1   6       67.15       60.39      6.08 o 
  -3   1   6      123.00      108.36      6.93 o 
  -2   1   6       29.30       23.12      3.30 o 
  -1   1   6       45.41       43.31      2.24 o 
   0   1   6      160.16      154.40      3.86 o 
   1   1   6        3.97        5.98      1.63 o 
   2   1   6       26.86       31.24      2.80 o 
   3   1   6        0.19        3.63      2.82 o 
   4   1   6       37.43       41.77      4.02 o 
   5   1   6        4.14        6.67      3.96 o 
   6   1   6        5.27        9.27      4.42 o 
   7   1   6        1.00        4.90      5.54 o 
  -7   2   6        2.89        3.66      5.25 o 
  -6   2   6       10.11       -1.85      4.88 o 
  -5   2   6       25.28       28.09      4.44 o 
  -4   2   6        0.51       -1.54      4.07 o 
  -3   2   6      110.61      106.86      5.64 o 
  -2   2   6       89.13       86.17      4.72 o 
  -1   2   6        5.89        5.57      1.24 o 
   0   2   6       52.90       51.06      2.62 o 
   1   2   6       57.97       55.66      2.90 o 
   2   2   6        7.22        8.02      2.20 o 
   3   2   6        0.13        0.35      1.33 o 
   4   2   6        0.14       -1.52      3.62 o 
   5   2   6       12.27       15.28      4.14 o 
   6   2   6        2.05        8.08      4.24 o 
  -7   3   6        0.05        7.67      5.16 o 
  -6   3   6       11.45       14.53      4.53 o 
  -5   3   6      139.56      136.85      8.59 o 
  -4   3   6       81.22       75.58      8.17 o 
  -3   3   6       29.80       21.12      3.58 o 
  -2   3   6      101.15       93.16      4.68 o 
  -1   3   6      115.08      117.71      4.77 o 
   0   3   6       47.97       67.81      3.15 o 
   1   3   6        8.40        6.55      1.58 o 
   2   3   6       77.05       83.23      4.01 o 
   3   3   6        2.20       18.53      4.67 o 
   4   3   6       50.39       57.52      4.76 o 
   5   3   6       10.61       12.20      4.29 o 
   6   3   6        6.09       12.27      4.44 o 
  -7   4   6       26.66       10.74      5.53 o 
  -6   4   6        0.51        1.15      5.05 o 
  -5   4   6        1.73        2.12      4.55 o 
  -4   4   6       87.64       68.33      6.21 o 
  -3   4   6        0.05       -1.52      2.93 o 
  -2   4   6       30.06       30.19      2.25 o 
  -1   4   6        0.08        0.83      2.35 o 
   0   4   6       15.16        9.50      2.61 o 
   1   4   6        7.09        4.18      1.81 o 
   2   4   6       71.98       72.37      3.05 o 
   3   4   6      415.28      408.16      9.09 o 
   4   4   6       52.73       56.20      4.90 o 
   5   4   6       19.10       14.55      4.49 o 
   6   4   6       22.85       22.01      4.66 o 
  -7   5   6        4.55        7.38      5.30 o 
  -6   5   6        8.77       11.26      5.29 o 
  -5   5   6       71.92       73.43      6.69 o 
  -4   5   6       17.78       19.53      4.72 o 
  -3   5   6       11.28       10.12      3.04 o 
  -2   5   6      105.76       99.29      3.14 o 
  -1   5   6       54.52       56.30      3.78 o 
   0   5   6      153.75      147.65      6.05 o 
   1   5   6      182.95      187.28      5.43 o 
   2   5   6      238.08      233.40      5.12 o 
   3   5   6      233.13      205.97      5.03 o 
   4   5   6        9.69       12.26      3.70 o 
   5   5   6        0.12        0.10      4.25 o 
   6   5   6        3.06        0.48      5.82 o 
  -7   6   6        7.98        6.60      5.20 o 
  -6   6   6        2.99        9.23      4.71 o 
  -5   6   6        6.94        7.43      4.81 o 
  -4   6   6      228.78      248.52     10.35 o 
  -3   6   6       36.50       47.34      5.60 o 
  -2   6   6       98.50      105.79      5.13 o 
  -1   6   6      148.96      149.52      6.45 o 
   0   6   6       15.09       33.08      4.19 o 
   1   6   6       65.34       61.20      3.53 o 
   2   6   6       96.34       91.51      3.98 o 
   3   6   6       69.30       74.79      3.65 o 
   4   6   6        4.85        6.36      3.98 o 
   5   6   6        6.66        7.52      4.03 o 
   6   6   6        3.10        8.08      6.21 o 
  -7   7   6        1.04        4.13      5.14 o 
  -6   7   6        1.51        1.85      4.78 o 
  -5   7   6      286.54      277.40     11.49 o 
  -4   7   6       15.52       14.94      4.60 o 
  -3   7   6      317.05      304.46     10.99 o 
  -2   7   6       97.29       99.36      4.63 o 
  -1   7   6      101.51       96.79      5.46 o 
   0   7   6        8.60       11.00      3.45 o 
   1   7   6      360.08      350.70      6.50 o 
   2   7   6      261.46      244.82      6.01 o 
   3   7   6      978.59      949.29     11.01 o 
   4   7   6       58.53       49.53      4.77 o 
   5   7   6        0.10       -3.37      4.53 o 
   6   7   6        1.62       -3.02      6.10 o 
  -6   8   6        1.33        7.61      4.73 o 
  -5   8   6        0.14        5.29      4.37 o 
  -4   8   6       14.19       12.24      4.35 o 
  -3   8   6       13.01       12.29      4.42 o 
  -2   8   6        9.17       11.71      3.79 o 
  -1   8   6       10.15       13.49      4.61 o 
   0   8   6      274.40      265.60      8.31 o 
   1   8   6        0.07       -0.64      1.87 o 
   2   8   6       24.51       22.46      2.45 o 
   3   8   6      653.21      621.62      9.69 o 
   4   8   6       42.91       33.76      4.24 o 
   5   8   6       47.44       40.85      5.38 o 
   6   8   6        6.84       -2.08      6.48 o 
  -6   9   6       35.10       34.92      5.47 o 
  -5   9   6        2.32        1.62      4.46 o 
  -4   9   6      225.72      219.83      9.45 o 
  -3   9   6       28.31       25.27      4.91 o 
  -2   9   6      292.83      302.74     10.07 o 
  -1   9   6        2.85        4.30      3.26 o 
   0   9   6      202.97      206.24      8.58 o 
   1   9   6      153.61      163.92      4.67 o 
   2   9   6       19.56       14.37      2.33 o 
   3   9   6      135.37      141.92      8.85 o 
   4   9   6        0.16        2.87      4.06 o 
   5   9   6        0.00       -4.84      6.38 o 
   6   9   6        1.24       -0.90      6.66 o 
  -6  10   6        6.16        3.87      4.45 o 
  -5  10   6       44.90       48.13      5.37 o 
  -4  10   6       95.89       99.58      6.90 o 
  -3  10   6      642.96      629.61     14.27 o 
  -2  10   6      873.10      924.19     14.65 o 
  -1  10   6       27.99       24.69      3.88 o 
   0  10   6       16.95       15.11      3.40 o 
   1  10   6        0.29        0.43      1.77 o 
   2  10   6        8.47        7.73      2.20 o 
   3  10   6        2.39        0.27      3.67 o 
   4  10   6      177.89      161.19      7.90 o 
   5  10   6       43.30       35.26      6.35 o 
   6  10   6        7.39        3.71      6.72 o 
  -6  11   6        1.44        6.70      5.08 o 
  -5  11   6        2.88        8.72      4.39 o 
  -4  11   6       85.39       80.93      7.33 o 
  -3  11   6        7.07       11.15      4.44 o 
  -2  11   6      171.60      191.10      8.24 o 
  -1  11   6      112.38      113.24      8.44 o 
   0  11   6      165.68      157.58      5.33 o 
   1  11   6       73.43       69.59      3.50 o 
   2  11   6      112.88      113.39      4.71 o 
   3  11   6        1.24       -2.42      4.96 o 
   4  11   6       67.90       54.37      5.36 o 
   5  11   6        3.75       -1.22      6.61 o 
   6  11   6        0.00        1.73      6.29 o 
  -6  12   6       11.58        9.28      6.30 o 
  -5  12   6        6.58        9.35      4.24 o 
  -4  12   6       33.28       33.28      4.97 o 
  -3  12   6     2036.64     2087.69     25.20 o 
  -2  12   6      151.67      146.54      7.34 o 
  -1  12   6      429.79      425.73     10.98 o 
   0  12   6       19.05       32.36      3.64 o 
   1  12   6        9.78        8.94      2.99 o 
   2  12   6       17.64       18.94      2.92 o 
   3  12   6       47.30       61.27      6.54 o 
   4  12   6       38.19       48.54      6.06 o 
   5  12   6       69.63       72.96      8.66 o 
   6  12   6        0.09       -0.69      6.77 o 
  -6  13   6       16.16       20.08      7.50 o 
  -5  13   6        2.89        4.59      4.23 o 
  -4  13   6       20.26       20.61      4.41 o 
  -3  13   6      259.93      281.68     13.65 o 
  -2  13   6       17.96       21.16      4.19 o 
  -1  13   6      116.84      120.76      8.80 o 
   0  13   6       16.16       12.69      3.26 o 
   1  13   6        4.81        3.47      2.92 o 
   2  13   6       56.22       51.30      3.87 o 
   3  13   6      116.39      117.78     10.13 o 
   4  13   6        0.78        3.21      5.50 o 
   5  13   6        1.51        0.62      6.43 o 
   6  13   6       16.11       19.66      7.15 o 
  -6  14   6       22.33       27.09      7.34 o 
  -5  14   6        7.22       12.13      4.94 o 
  -4  14   6        0.10       -0.67      4.66 o 
  -3  14   6       52.13       56.10      7.80 o 
  -2  14   6       16.58       20.52      4.08 o 
  -1  14   6       31.02       30.62      4.21 o 
   0  14   6      147.52      151.15      6.22 o 
   1  14   6        1.57        0.92      3.12 o 
   2  14   6        1.73        2.47      2.77 o 
   3  14   6       14.08       14.65      6.03 o 
   4  14   6      100.12       99.11     11.67 o 
   5  14   6        0.24       -4.83      6.60 o 
  -5  15   6        8.28       13.47      6.42 o 
  -4  15   6      155.13      160.69     11.28 o 
  -3  15   6       38.67       42.20      5.62 o 
  -2  15   6      180.04      165.92      7.61 o 
  -1  15   6        0.03        0.88      3.36 o 
   0  15   6        0.34        7.09      2.86 o 
   1  15   6      198.62      212.28      7.37 o 
   2  15   6        0.28        1.91      2.95 o 
   3  15   6      117.41      121.25     10.16 o 
   4  15   6       71.95       92.41     14.36 o 
   5  15   6       10.70       18.62      6.29 o 
  -5  16   6        0.11        3.06      7.14 o 
  -4  16   6       45.41       31.12      6.97 o 
  -3  16   6        0.46        1.26      6.27 o 
  -2  16   6       18.96       20.93      4.93 o 
  -1  16   6        0.61        0.93      3.44 o 
   0  16   6       22.20       22.05      3.72 o 
   1  16   6        1.97        4.06      3.33 o 
   2  16   6       38.95       37.38      3.81 o 
   3  16   6      154.76      152.47     14.00 o 
   4  16   6       59.01       47.87      7.86 o 
   5  16   6       35.75       36.71      8.23 o 
  -5  17   6        0.03        3.95      7.38 o 
  -4  17   6        1.45       -1.11      6.56 o 
  -3  17   6       78.63       81.32      7.71 o 
  -2  17   6       17.98       20.84      5.16 o 
  -1  17   6       44.83       57.56      5.26 o 
   0  17   6        8.58        9.48      3.64 o 
   1  17   6        0.06        2.26      3.10 o 
   2  17   6       11.32       11.33      3.11 o 
   3  17   6      143.91      140.48      8.94 o 
   4  17   6       16.17       15.63      5.71 o 
   5  17   6        0.12        2.49      9.22 o 
  -5  18   6        0.00        1.58      7.22 o 
  -4  18   6       26.99       33.41      7.61 o 
  -3  18   6        1.39       12.23      6.15 o 
  -2  18   6        4.51        4.53      4.81 o 
  -1  18   6        3.20       -0.23      4.16 o 
   0  18   6       19.67       30.15      4.09 o 
   1  18   6        4.03        4.25      3.33 o 
   2  18   6       11.32       11.50      3.65 o 
   3  18   6       37.45       42.90      6.13 o 
   4  18   6       15.49       16.55      6.12 o 
   5  18   6        6.44        9.49      8.43 o 
  -5  19   6       42.07       59.06     10.98 o 
  -4  19   6        0.13        2.08      6.76 o 
  -3  19   6       49.24       64.49      7.07 o 
  -2  19   6        1.08        1.12      4.10 o 
  -1  19   6        5.63        5.71      4.01 o 
   0  19   6       13.24       15.16      3.55 o 
   1  19   6        2.71        2.29      3.50 o 
   2  19   6        1.69        0.78      3.89 o 
   3  19   6        7.30        6.00      5.46 o 
   4  19   6        8.57       10.83      7.05 o 
  -4  20   6        0.82       -2.97      6.94 o 
  -3  20   6        2.49        0.77      4.06 o 
  -2  20   6       10.25        4.33      4.18 o 
  -1  20   6        0.18        1.27      3.66 o 
   0  20   6        2.66        2.70      3.62 o 
   1  20   6       16.28       25.07      3.85 o 
   2  20   6        9.40        8.79      3.91 o 
   3  20   6       24.88       17.50      6.28 o 
   4  20   6       12.38       13.59      7.19 o 
  -4  21   6        3.88        1.03      9.68 o 
  -3  21   6        5.64        6.97      4.94 o 
  -2  21   6        6.14        5.08      4.55 o 
  -1  21   6        5.84        7.95      3.85 o 
   0  21   6        2.40        2.58      3.81 o 
   1  21   6        2.89       -0.86      4.49 o 
   2  21   6        0.35       -2.18      4.02 o 
   3  21   6       12.34       22.43      5.51 o 
   4  21   6        2.55        2.05      6.85 o 
  -4  22   6        2.15       10.94      6.12 o 
  -3  22   6        1.84        6.24      5.25 o 
  -2  22   6        0.56        4.93      4.44 o 
  -1  22   6       24.31       19.94      4.07 o 
   0  22   6        0.66        3.02      3.81 o 
   1  22   6        5.20        4.70      4.56 o 
   2  22   6        3.23        0.93      4.60 o 
   3  22   6        2.05       -0.61      5.56 o 
  -3  23   6        8.56        8.06      6.08 o 
  -2  23   6        0.84        2.52      4.80 o 
  -1  23   6        0.19       -2.22      3.93 o 
   0  23   6        0.01       -1.49      4.49 o 
   1  23   6        0.72       -0.51      4.57 o 
   2  23   6        2.06        4.63      4.99 o 
   3  23   6        2.80       -1.92      5.83 o 
  -2  24   6       45.92       65.74      7.26 o 
  -1  24   6        1.67       -0.86      4.11 o 
   0  24   6        3.48        3.79      4.68 o 
   1  24   6        9.07        5.94      4.84 o 
   2  24   6        3.96        7.70      5.46 o 
  -2  25   6        0.00        0.48      5.80 o 
  -1  25   6        1.34       -4.31      4.46 o 
   0  25   6       17.88       19.47      5.17 o 
   1  25   6        0.58       -1.42      4.87 o 
   0  26   6        0.31        6.41      5.82 o 
  -5   0   7        2.95        0.13      7.60 o 
  -3   0   7        1.79        1.10      6.34 o 
  -1   0   7       40.18       35.51      3.19 o 
   1   0   7       32.77       29.20      4.81 o 
   3   0   7        3.17        8.65      4.11 o 
   5   0   7       30.55       31.05      7.62 o 
  -6   1   7        0.04       -1.83      5.97 o 
  -5   1   7        4.82        8.91      5.08 o 
  -4   1   7      115.46       96.56      7.82 o 
  -3   1   7       87.18       85.69      7.09 o 
  -2   1   7        1.11        2.83      1.92 o 
  -1   1   7       73.42       77.30      2.90 o 
   0   1   7        0.83       -0.60      1.40 o 
   1   1   7       12.09       11.21      2.32 o 
   2   1   7        0.44        0.52      2.48 o 
   3   1   7       21.34       19.31      3.45 o 
   4   1   7       28.76       27.12      3.98 o 
   5   1   7        0.10        2.27      4.04 o 
   6   1   7       25.61       18.88      5.00 o 
  -6   2   7       33.27       47.96      6.31 o 
  -5   2   7       64.25       57.02      6.57 o 
  -4   2   7        8.14        9.67      4.59 o 
  -3   2   7       23.82       23.62      5.08 o 
  -2   2   7        4.95        2.98      1.81 o 
  -1   2   7       18.45       14.08      2.67 o 
   0   2   7       26.65       25.83      3.04 o 
   1   2   7       18.95       18.52      3.71 o 
   2   2   7       21.14       26.44      3.50 o 
   3   2   7        0.21        1.32      3.39 o 
   4   2   7        3.99        5.82      3.62 o 
   5   2   7       14.16       14.70      4.17 o 
   6   2   7        4.23        6.45      4.72 o 
  -6   3   7        2.39       -0.48      5.35 o 
  -5   3   7       30.76       31.84      5.58 o 
  -4   3   7       32.78       34.63      5.61 o 
  -3   3   7        0.05       -2.09      4.71 o 
  -2   3   7        2.04        1.11      1.49 o 
  -1   3   7      201.22      207.35      8.47 o 
   0   3   7      125.08      129.18      5.03 o 
   1   3   7       22.32       10.94      3.61 o 
   2   3   7       24.92       20.99      3.22 o 
   3   3   7       35.03       34.55      4.49 o 
   4   3   7       64.69       68.11      5.21 o 
   5   3   7        5.15        9.90      4.07 o 
   6   3   7        0.02        2.73      4.38 o 
  -6   4   7        3.26        1.87      5.17 o 
  -5   4   7       31.53       33.43      6.00 o 
  -4   4   7        6.71        2.28      4.96 o 
  -3   4   7        0.17       -0.92      4.55 o 
  -2   4   7       28.69       28.38      3.45 o 
  -1   4   7      116.89      118.11      5.27 o 
   0   4   7       68.86       76.62      4.51 o 
   1   4   7      147.15      154.00     10.80 o 
   2   4   7       69.71       70.98      4.22 o 
   3   4   7        2.67        4.76      3.92 o 
   4   4   7        0.96        3.84      4.04 o 
   5   4   7       19.06       13.05      4.25 o 
   6   4   7        0.39        3.53      5.04 o 
  -6   5   7        3.93        3.12      5.09 o 
  -5   5   7       31.13       26.87      5.61 o 
  -4   5   7       19.12       16.66      5.10 o 
  -3   5   7        4.16       -0.09      4.75 o 
  -2   5   7       14.46       13.07      2.55 o 
  -1   5   7       29.82       29.32      3.44 o 
   0   5   7       37.51       42.05      4.20 o 
   1   5   7       20.78       25.60      3.42 o 
   2   5   7      105.96      104.93      4.79 o 
   3   5   7        2.11        0.46      3.72 o 
   4   5   7       33.32       34.56      4.41 o 
   5   5   7        1.51        5.08      3.86 o 
   6   5   7        6.19        2.80      6.07 o 
  -6   6   7       37.36       32.31      5.11 o 
  -5   6   7        6.66        9.23      5.27 o 
  -4   6   7        0.25        1.67      5.18 o 
  -3   6   7      187.21      186.07      9.69 o 
  -2   6   7      477.38      503.27      9.22 o 
  -1   6   7       82.15       77.09      4.69 o 
   0   6   7      207.78      223.72      9.11 o 
   1   6   7        2.94        0.50      2.49 o 
   2   6   7        2.80        1.73      2.49 o 
   3   6   7        1.30        2.94      3.64 o 
   4   6   7        8.52        8.05      3.90 o 
   5   6   7        5.68        3.82      4.02 o 
   6   6   7        2.59       -1.86      6.33 o 
  -6   7   7       42.15       38.78      5.99 o 
  -5   7   7        6.11        1.53      4.83 o 
  -4   7   7       60.61       61.25      8.27 o 
  -3   7   7       44.42       45.86      6.08 o 
  -2   7   7       28.39       31.45      3.33 o 
  -1   7   7        2.64        4.07      3.18 o 
   0   7   7       68.83       99.32      6.03 o 
   1   7   7      118.58      125.73      4.96 o 
   2   7   7       16.51       13.85      2.59 o 
   3   7   7        0.46        1.68      2.85 o 
   4   7   7       89.53       93.89      5.76 o 
   5   7   7        4.59        4.88      4.58 o 
   6   7   7        0.83       -6.19      6.19 o 
  -6   8   7       18.89       16.03      5.37 o 
  -5   8   7        5.02       10.85      4.81 o 
  -4   8   7       12.14       15.09      4.74 o 
  -3   8   7      196.85      183.37     13.14 o 
  -2   8   7        3.33        9.71      3.81 o 
  -1   8   7       10.94        7.99      4.01 o 
   0   8   7       25.17       26.32      4.29 o 
   1   8   7        0.42        1.29      2.79 o 
   2   8   7        3.54       -0.99      2.48 o 
   3   8   7        0.12        1.80      2.88 o 
   4   8   7        0.15       -1.36      5.15 o 
   5   8   7        0.17        1.13      5.74 o 
  -6   9   7        7.83       11.71      5.30 o 
  -5   9   7       35.71       35.39      5.66 o 
  -4   9   7        0.35       -1.06      4.78 o 
  -3   9   7      163.97      169.61      8.80 o 
  -2   9   7        8.76       13.87      4.22 o 
  -1   9   7       72.17       70.11      5.71 o 
   0   9   7       22.01       20.63      3.82 o 
   1   9   7       17.00       14.38      2.51 o 
   2   9   7        2.89        1.89      2.29 o 
   3   9   7        6.94       16.07      3.96 o 
   4   9   7       55.68       57.61      6.91 o 
   5   9   7        0.52       -5.86      5.86 o 
  -6  10   7        5.58        3.93      5.26 o 
  -5  10   7        3.73        8.28      4.77 o 
  -4  10   7        1.07        6.73      4.37 o 
  -3  10   7        4.00        4.85      4.67 o 
  -2  10   7      568.93      572.45     15.55 o 
  -1  10   7        2.85        5.10      4.24 o 
   0  10   7       69.51       54.64      4.70 o 
   1  10   7       19.29       22.19      3.91 o 
   2  10   7        0.01       -2.59      2.59 o 
   3  10   7        0.32        1.38      3.54 o 
   4  10   7       11.91       17.62      5.94 o 
   5  10   7        0.09        3.26      5.94 o 
  -5  11   7        6.06       11.62      5.15 o 
  -4  11   7        7.30        9.21      4.65 o 
  -3  11   7       73.72       77.47      6.59 o 
  -2  11   7      133.00      157.11      8.06 o 
  -1  11   7       26.66       18.99      4.13 o 
   0  11   7       72.68       70.88      5.27 o 
   1  11   7       20.08       21.55      3.25 o 
   2  11   7        0.00       -2.42      2.62 o 
   3  11   7       22.69       18.23      4.20 o 
   4  11   7       43.60       47.66      7.12 o 
   5  11   7        1.38       -0.62      6.29 o 
  -5  12   7       10.88       13.59      4.74 o 
  -4  12   7        0.92        0.35      4.56 o 
  -3  12   7       25.27       28.83      5.07 o 
  -2  12   7       64.43       61.11      5.73 o 
  -1  12   7        2.60        1.99      3.83 o 
   0  12   7        1.80        1.97      3.38 o 
   1  12   7        1.02        0.62      3.26 o 
   2  12   7        0.38        0.67      2.88 o 
   3  12   7        1.55       -2.58      4.00 o 
   4  12   7        0.61        3.06      5.40 o 
   5  12   7        6.25        7.62      6.29 o 
  -5  13   7        8.16        5.93      5.89 o 
  -4  13   7       18.02       21.47      4.70 o 
  -3  13   7        1.58        3.34      4.32 o 
  -2  13   7        7.39        7.42      3.95 o 
  -1  13   7       25.82       23.80      3.95 o 
   0  13   7       20.91       19.27      3.64 o 
   1  13   7        1.44        6.47      3.22 o 
   2  13   7        1.33        2.01      3.04 o 
   3  13   7       21.09       20.05      5.77 o 
   4  13   7       10.69       12.04      5.64 o 
   5  13   7        0.07        6.25      6.74 o 
  -5  14   7       14.52       21.20      5.58 o 
  -4  14   7       17.93       20.82      7.23 o 
  -3  14   7       15.48       19.50      4.45 o 
  -2  14   7        0.13        0.49      4.03 o 
  -1  14   7        0.13        0.70      3.82 o 
   0  14   7        0.47       17.01      3.76 o 
   1  14   7        9.87        6.80      3.29 o 
   2  14   7       39.71       35.25      3.60 o 
   3  14   7       15.81       11.60      4.94 o 
   4  14   7       20.49       28.41      6.21 o 
   5  14   7        0.13       -2.30      6.24 o 
  -5  15   7        7.62       19.40      6.90 o 
  -4  15   7        3.01        7.83      6.43 o 
  -3  15   7        3.67        7.15      5.34 o 
  -2  15   7       14.67       14.43      5.42 o 
  -1  15   7       25.38       23.07      4.14 o 
   0  15   7       65.79       63.56      5.26 o 
   1  15   7       24.41       24.15      3.85 o 
   2  15   7        9.49       10.15      3.18 o 
   3  15   7       25.46       17.20      5.22 o 
   4  15   7        2.04        6.87      4.83 o 
  -5  16   7        0.69       10.39      7.95 o 
  -4  16   7        7.90       10.80      6.38 o 
  -3  16   7       57.20       58.43      6.73 o 
  -2  16   7       37.12       30.11      5.49 o 
  -1  16   7      126.67      115.83      8.10 o 
   0  16   7       62.62       58.86      5.62 o 
   1  16   7        0.83        5.88      3.55 o 
   2  16   7        0.19       -2.34      3.39 o 
   3  16   7       17.73       12.60      5.36 o 
   4  16   7       11.17       10.99      5.29 o 
  -4  17   7        3.72       -3.48      7.07 o 
  -3  17   7        0.32       -2.87      5.62 o 
  -2  17   7        9.83        2.55      5.20 o 
  -1  17   7        0.89       -2.22      4.77 o 
   0  17   7       36.87       38.14      4.44 o 
   1  17   7      135.20      126.09      6.44 o 
   2  17   7       63.67       68.17      6.16 o 
   3  17   7        5.60        9.14      5.05 o 
   4  17   7        4.30        0.51      5.59 o 
  -4  18   7       12.34        2.69      7.69 o 
  -3  18   7       20.17       15.12      5.30 o 
  -2  18   7        9.17        6.34      5.26 o 
  -1  18   7        3.20        8.16      4.12 o 
   0  18   7       17.73       18.41      3.84 o 
   1  18   7       48.91       44.29      4.70 o 
   2  18   7        3.22        3.98      4.32 o 
   3  18   7        1.04       -5.07      5.07 o 
   4  18   7        0.07        6.83      5.63 o 
  -4  19   7        7.21       -0.18      6.01 o 
  -3  19   7        5.94        4.74      5.76 o 
  -2  19   7        3.26        0.06      5.72 o 
  -1  19   7        1.36       -0.04      4.36 o 
   0  19   7       31.40       25.97      4.22 o 
   1  19   7        9.97       12.87      3.79 o 
   2  19   7        7.52       11.67      4.69 o 
   3  19   7        0.02       -4.95      4.95 o 
  -3  20   7       11.46       11.76      5.97 o 
  -2  20   7        9.21        9.49      4.46 o 
  -1  20   7        2.96        0.54      4.47 o 
   0  20   7       24.87       30.15      4.31 o 
   1  20   7        0.32       -4.25      4.25 o 
   2  20   7       12.25       15.22      4.90 o 
   3  20   7        5.16        6.40      5.92 o 
  -3  21   7       18.30       13.29      6.02 o 
  -2  21   7        0.57       -1.15      4.57 o 
  -1  21   7        0.15       -0.26      4.13 o 
   0  21   7       13.46       19.59      4.18 o 
   1  21   7        0.01       -0.45      4.28 o 
   2  21   7        7.43        4.69      5.09 o 
  -2  22   7        4.85        7.26      4.81 o 
  -1  22   7        0.36       -1.92      4.65 o 
   0  22   7        0.06        6.20      4.65 o 
   1  22   7        1.53       -1.01      4.79 o 
   2  22   7        0.71        0.71      4.84 o 
  -1  23   7        1.38        4.68      4.90 o 
   0  23   7        0.06        2.05      4.65 o 
   1  23   7        1.39       -1.04      5.44 o 
  -4   0   8       70.66       79.23     17.04 o 
  -2   0   8      111.97      102.48     10.70 o 
   0   0   8        0.62        2.03      5.50 o 
   2   0   8        0.83       -2.38      4.63 o 
   4   0   8       41.34       41.83      7.22 o 
  -5   1   8       11.04        2.69      5.14 o 
  -4   1   8        4.29       13.27      5.60 o 
  -3   1   8       55.39       54.07      6.33 o 
  -2   1   8        0.79        2.21      5.11 o 
  -1   1   8        3.03        2.59      3.69 o 
   0   1   8      115.06      120.40      6.23 o 
   1   1   8        7.47        1.93      5.07 o 
   2   1   8        5.72        6.41      3.49 o 
   3   1   8        0.37        1.96      3.86 o 
   4   1   8       56.58       58.13      5.67 o 
   5   1   8        0.01        3.24      4.43 o 
  -5   2   8       17.80       22.75      5.63 o 
  -4   2   8       73.42       67.18      7.15 o 
  -3   2   8        9.20       11.47      5.50 o 
  -2   2   8       14.38       18.68      4.83 o 
  -1   2   8        0.29        2.45      3.28 o 
   0   2   8        0.03        2.33      3.62 o 
   1   2   8        8.77        7.20      3.32 o 
   2   2   8       14.85        9.57      3.09 o 
   3   2   8       14.93       17.06      3.87 o 
   4   2   8        0.38       -0.63      4.04 o 
   5   2   8        3.18        7.43      4.34 o 
  -5   3   8       23.43       17.95      5.66 o 
  -4   3   8       15.19       15.85      5.39 o 
  -3   3   8        3.85       -0.05      4.99 o 
  -2   3   8       28.48       30.15      5.66 o 
  -1   3   8        4.14        2.42      2.83 o 
   0   3   8      107.09      105.86      5.75 o 
   1   3   8        4.34       10.56      3.36 o 
   2   3   8       27.92       29.72      3.37 o 
   3   3   8       50.56       55.00      5.08 o 
   4   3   8       25.31       40.51      4.36 o 
   5   3   8        2.87        3.42      4.01 o 
  -5   4   8        0.10        0.09      4.97 o 
  -4   4   8       18.09       15.91      5.66 o 
  -3   4   8       17.05       19.76      4.45 o 
  -2   4   8       76.58       83.12      5.68 o 
  -1   4   8        1.89        1.23      2.95 o 
   0   4   8       35.21       39.93      3.86 o 
   1   4   8        0.04        1.53      2.76 o 
   2   4   8       33.32       32.49      3.34 o 
   3   4   8        2.81        7.52      3.70 o 
   4   4   8       13.53       21.41      4.05 o 
   5   4   8        7.61       14.02      4.64 o 
  -5   5   8        0.83       -0.17      5.37 o 
  -4   5   8      101.66      102.18      8.82 o 
  -3   5   8       45.90       45.85      5.21 o 
  -2   5   8       35.45       30.01      4.16 o 
  -1   5   8        3.97        2.41      3.15 o 
   0   5   8       38.82       47.00      4.27 o 
   1   5   8       43.17       43.08      3.46 o 
   2   5   8       98.47       95.96      5.15 o 
   3   5   8       27.34       20.69      4.34 o 
   4   5   8       15.70       10.75      4.31 o 
   5   5   8       11.21       14.91      4.95 o 
  -5   6   8        7.81        6.89      5.45 o 
  -4   6   8        0.05       -1.29      5.31 o 
  -3   6   8       66.61       71.76      5.90 o 
  -2   6   8       12.81        6.52      4.04 o 
  -1   6   8       38.63       39.82      4.06 o 
   0   6   8        0.72       -0.21      3.44 o 
   1   6   8       38.91       39.20      3.51 o 
   2   6   8       12.35        8.04      3.38 o 
   3   6   8       68.00       52.98      6.28 o 
   4   6   8       16.06        7.75      4.21 o 
   5   6   8        0.09        1.42      4.99 o 
  -5   7   8        0.34       -0.82      5.63 o 
  -4   7   8       19.34       22.99      5.54 o 
  -3   7   8       25.87       23.41      4.15 o 
  -2   7   8       33.83       30.77      4.92 o 
  -1   7   8      290.39      302.58      9.35 o 
   0   7   8        0.08        2.47      3.31 o 
   1   7   8       47.23       47.74      3.76 o 
   2   7   8        1.33        4.48      4.71 o 
   3   7   8        1.66       -0.09      4.96 o 
   4   7   8       13.00       10.51      5.63 o 
   5   7   8        4.04        4.54      5.85 o 
  -5   8   8        0.03        5.36      5.27 o 
  -4   8   8       11.09       16.31      5.43 o 
  -3   8   8       76.30       86.13      5.81 o 
  -2   8   8      257.19      287.63     11.47 o 
  -1   8   8      174.43      195.06      7.39 o 
   0   8   8       45.95       51.93      5.04 o 
   1   8   8        1.24        2.74      3.40 o 
   2   8   8        0.50       -1.17      4.72 o 
   3   8   8       26.35        9.72      4.92 o 
   4   8   8       88.87      109.74      8.72 o 
   5   8   8        2.95       -6.08      6.08 o 
  -5   9   8        8.75       11.88      5.45 o 
  -4   9   8       13.31       15.52      5.13 o 
  -3   9   8       46.31       51.71      5.37 o 
  -2   9   8      249.85      250.43     19.59 o 
  -1   9   8        2.99        4.82      4.06 o 
   0   9   8       35.47       35.18      4.60 o 
   1   9   8        0.23       -0.98      3.59 o 
   2   9   8       16.67       22.61      4.76 o 
   3   9   8       58.49       55.38      6.83 o 
   4   9   8      120.29      121.13      9.05 o 
  -5  10   8        1.46        1.54      5.08 o 
  -4  10   8       16.09        9.69      4.92 o 
  -3  10   8       53.57       49.92      4.96 o 
  -2  10   8      135.89      139.77      7.82 o 
  -1  10   8        0.00       -1.88      4.04 o 
   0  10   8        2.59       10.03      3.73 o 
   1  10   8       36.95       34.36      4.37 o 
   2  10   8       17.02       13.32      4.68 o 
   3  10   8      106.35       91.42      7.87 o 
   4  10   8       22.20       23.79      5.90 o 
  -5  11   8       16.05       17.53      5.21 o 
  -4  11   8        2.84       -0.12      5.01 o 
  -3  11   8       22.76       30.68      4.60 o 
  -2  11   8        0.36        2.92      4.41 o 
  -1  11   8       16.30       23.30      4.05 o 
   0  11   8        6.22       10.06      3.84 o 
   1  11   8        0.00       -2.33      3.57 o 
   2  11   8        5.71        1.84      4.41 o 
   3  11   8        1.36        3.01      5.37 o 
   4  11   8      153.76      150.54     10.02 o 
  -4  12   8        0.01       -3.45      4.91 o 
  -3  12   8       50.93       53.90      6.07 o 
  -2  12   8       28.34       30.60      4.83 o 
  -1  12   8        0.00        1.86      3.80 o 
   0  12   8       15.98       14.70      3.94 o 
   1  12   8        8.91        9.10      4.13 o 
   2  12   8        5.39        1.96      3.54 o 
   3  12   8        2.00       -0.33      5.65 o 
   4  12   8        0.85       18.76      5.98 o 
  -4  13   8        0.65        9.61      7.75 o 
  -3  13   8       21.51       19.85      4.78 o 
  -2  13   8      126.19      133.17      7.75 o 
  -1  13   8       11.50       12.02      3.82 o 
   0  13   8       10.21        2.91      3.83 o 
   1  13   8        0.78        2.10      4.08 o 
   2  13   8       12.35       12.82      4.19 o 
   3  13   8        0.08       -6.00      6.52 o 
   4  13   8       32.08       36.88      6.61 o 
  -4  14   8       14.66       28.64      8.77 o 
  -3  14   8       42.94       39.05      6.22 o 
  -2  14   8      339.07      375.75     15.15 o 
  -1  14   8        0.45       -0.38      4.28 o 
   0  14   8        0.75        1.16      4.06 o 
   1  14   8       19.82        7.94      4.20 o 
   2  14   8        1.35       -2.75      3.67 o 
   3  14   8       23.58       19.88      7.22 o 
   4  14   8       51.15       56.05      7.99 o 
  -4  15   8        8.86       12.22      6.47 o 
  -3  15   8       43.08       54.01      6.81 o 
  -2  15   8       70.77       86.46     10.17 o 
  -1  15   8       22.08       28.32      5.51 o 
   0  15   8      109.16      113.81      8.63 o 
   1  15   8        3.33        5.04      4.05 o 
   2  15   8        4.73       -0.08      3.80 o 
   3  15   8        0.22       -6.88      6.88 o 
  -3  16   8        0.41        3.66      5.98 o 
  -2  16   8       59.09       70.18      7.81 o 
  -1  16   8       41.65       34.60      5.50 o 
   0  16   8        2.43       18.65      4.49 o 
   1  16   8       34.30       26.40      4.79 o 
   2  16   8        3.14        4.08      4.45 o 
   3  16   8        0.46       -2.25      6.64 o 
  -3  17   8       17.44       15.35      6.52 o 
  -2  17   8       42.88       42.47      6.55 o 
  -1  17   8       36.81       39.75      6.31 o 
   0  17   8        4.68        5.77      4.41 o 
   1  17   8       18.32       15.00      3.91 o 
   2  17   8        0.01       -2.39      4.44 o 
   3  17   8        4.79        3.28      6.89 o 
  -3  18   8       14.03       10.14      6.12 o 
  -2  18   8        0.23        4.19      5.44 o 
  -1  18   8        0.73       -1.19      4.44 o 
   0  18   8       30.81       31.17      5.11 o 
   1  18   8        0.05        0.66      3.82 o 
   2  18   8        7.19        9.51      4.83 o 
  -2  19   8        6.14        9.98      5.82 o 
  -1  19   8        7.02        4.53      4.64 o 
   0  19   8        0.18        5.52      4.86 o 
   1  19   8        2.63        4.87      4.88 o 
   2  19   8        4.46        6.72      4.66 o 
  -1  20   8        0.23        0.86      5.14 o 
   0  20   8        0.04        5.50      4.80 o 
   1  20   8        1.24        2.11      5.65 o 
  -3   0   9        7.44        6.35      7.74 o 
  -1   0   9        6.18        2.24      7.52 o 
   1   0   9       18.98       15.64      8.02 o 
   3   0   9       87.05       90.57     10.22 o 
  -4   1   9       44.40       44.24      7.00 o 
  -3   1   9       49.06       46.74      6.82 o 
  -2   1   9       21.69       24.58      5.70 o 
  -1   1   9        1.13       -1.75      5.55 o 
   0   1   9       11.27       14.73      3.79 o 
   1   1   9        0.05       -2.50      4.99 o 
   2   1   9        3.00       -0.18      3.72 o 
   3   1   9       28.92       29.63      6.27 o 
   4   1   9        3.17        3.65      4.39 o 
  -4   2   9        1.15        1.19      5.47 o 
  -3   2   9        0.02        4.66      5.74 o 
  -2   2   9       16.28       13.16      5.35 o 
  -1   2   9        1.17        0.69      5.39 o 
   0   2   9        0.57        0.95      5.13 o 
   1   2   9       10.15        7.60      5.00 o 
   2   2   9       22.76       21.08      3.97 o 
   3   2   9        0.45        5.62      4.41 o 
   4   2   9        3.96        4.64      5.14 o 
  -4   3   9        3.18        6.73      6.52 o 
  -3   3   9       19.16       19.98      5.93 o 
  -2   3   9        3.28       12.38      5.44 o 
  -1   3   9       13.84       15.55      5.26 o 
   0   3   9       41.47       34.26      4.90 o 
   1   3   9        3.53        2.58      4.11 o 
   2   3   9       13.97        7.04      3.61 o 
   3   3   9        0.01        7.51      5.83 o 
   4   3   9        2.13        2.35      4.72 o 
  -4   4   9        5.46       13.13      5.60 o 
  -3   4   9       21.69       15.64      5.90 o 
  -2   4   9      118.29      118.15      9.15 o 
  -1   4   9       41.35       37.91      6.08 o 
   0   4   9       10.84       11.52      4.13 o 
   1   4   9        3.68        3.08      3.48 o 
   2   4   9        2.00        1.66      4.37 o 
   3   4   9        7.05        6.71      5.68 o 
   4   4   9       14.07       12.27      5.37 o 
  -4   5   9        1.64        1.53      5.20 o 
  -3   5   9        5.00        9.11      5.96 o 
  -2   5   9       99.03       98.50      8.92 o 
  -1   5   9        4.56       -0.77      5.72 o 
   0   5   9        7.51        5.91      4.81 o 
   1   5   9       40.24       42.20      4.63 o 
   2   5   9        6.27       10.70      4.96 o 
   3   5   9       13.05       14.83      8.71 o 
   4   5   9        8.20        6.40      4.90 o 
  -4   6   9        0.56        5.45      5.52 o 
  -3   6   9        0.11        4.11      5.25 o 
  -2   6   9        6.41       11.76      5.80 o 
  -1   6   9        3.40       -1.55      6.62 o 
   0   6   9       30.51       29.54      4.89 o 
   1   6   9        9.86       10.43      4.11 o 
   2   6   9        1.84       12.68      5.30 o 
   3   6   9        0.00        4.40      5.60 o 
   4   6   9        2.35        8.87      5.23 o 
  -4   7   9       17.73       25.73      6.16 o 
  -3   7   9        0.95        1.42      5.48 o 
  -2   7   9        7.65        8.13      5.54 o 
  -1   7   9       71.61       82.53      8.07 o 
   0   7   9       18.63       17.85      4.61 o 
   1   7   9        1.08        5.11      4.05 o 
   2   7   9        0.05        4.92      5.40 o 
   3   7   9        4.02        7.22      7.06 o 
   4   7   9        0.91        4.88      6.18 o 
  -4   8   9        4.05        4.94      5.29 o 
  -3   8   9        2.32        7.75      5.06 o 
  -2   8   9       28.95       32.17      5.62 o 
  -1   8   9       45.48       63.94      9.45 o 
   0   8   9       17.41       16.53      4.66 o 
   1   8   9       76.26       88.62      7.22 o 
   2   8   9        2.80       -1.30      6.26 o 
   3   8   9        0.12       -2.36      6.29 o 
  -4   9   9       11.40       12.99      5.36 o 
  -3   9   9        2.33        4.40      5.13 o 
  -2   9   9      106.37      103.04      8.71 o 
  -1   9   9       50.04       49.18      6.66 o 
   0   9   9       13.43       13.38      5.35 o 
   1   9   9        3.20        3.84      4.69 o 
   2   9   9        0.16       -5.32      5.44 o 
   3   9   9        0.13       -3.54      6.36 o 
  -3  10   9        0.55        2.04      5.18 o 
  -2  10   9        0.74        9.21      5.85 o 
  -1  10   9        6.61       16.45      6.88 o 
   0  10   9        0.00       10.37      6.90 o 
   1  10   9        0.27       10.35      6.09 o 
   2  10   9        2.80       -1.94      6.82 o 
   3  10   9        1.27       -3.95      6.16 o 
  -3  11   9        3.53        1.11      6.71 o 
  -2  11   9       12.85       21.40      6.10 o 
  -1  11   9        5.60       11.82      5.17 o 
   0  11   9        0.52        2.68      4.85 o 
   1  11   9        0.68       -3.83      6.23 o 
   2  11   9        9.01        6.99      6.81 o 
   3  11   9        7.89        5.99      6.75 o 
  -3  12   9        0.02        4.96      6.95 o 
  -2  12   9       13.75       14.67      5.78 o 
  -1  12   9        5.55        0.67      5.33 o 
   0  12   9       15.29       18.00      4.30 o 
   1  12   9        0.16       -5.29      6.19 o 
   2  12   9        0.14       -1.69      5.80 o 
   3  12   9        0.00        3.46      8.34 o 
  -3  13   9        0.49        0.64      6.82 o 
  -2  13   9        9.40       16.51      7.52 o 
  -1  13   9        0.09        4.67      4.46 o 
   0  13   9        3.56        2.75      4.65 o 
   1  13   9        0.08        2.69      5.18 o 
   2  13   9       20.98       13.24      5.99 o 
  -2  14   9        1.69       -0.25      5.92 o 
  -1  14   9        6.19        1.19      5.42 o 
   0  14   9        5.27        1.81      5.29 o 
   1  14   9        8.90       10.00      5.29 o 
   2  14   9        4.06       -1.68      5.86 o 
  -2  15   9        7.75       13.55      5.49 o 
  -1  15   9        4.96        3.15      5.48 o 
   0  15   9       28.89       33.20      5.64 o 
   1  15   9       18.65       17.50      5.93 o 
  -1  16   9        1.22        1.29      5.47 o 
   0  16   9        8.92        9.14      5.14 o 
   1  16   9        5.51        3.60      5.06 o 
  -2   0  10        7.72       10.73      9.56 o 
   0   0  10        4.20        7.85     12.09 o 
   2   0  10        7.81       11.34      6.38 o 
  -3   1  10       11.21        5.60      6.19 o 
  -2   1  10        5.00        5.64      5.82 o 
  -1   1  10        2.71        7.44      6.31 o 
   0   1  10        0.67        7.03      7.30 o 
   1   1  10        5.91       -0.76      4.44 o 
   2   1  10        0.45       -2.79      5.21 o 
  -3   2  10       41.56       31.85      6.24 o 
  -2   2  10       53.95       56.74      7.06 o 
  -1   2  10       41.98       47.60      7.48 o 
   0   2  10        9.39       12.29      6.93 o 
   1   2  10       24.11       20.21      6.06 o 
   2   2  10        9.19        3.03      5.01 o 
  -3   3  10        0.06       -1.93      5.42 o 
  -2   3  10       10.69       14.03      6.10 o 
  -1   3  10        0.65        2.01      5.69 o 
   0   3  10        6.50        7.65      6.26 o 
   1   3  10       11.75       12.70      5.43 o 
   2   3  10        2.72        1.74      5.28 o 
  -3   4  10        3.87        4.79      6.18 o 
  -2   4  10        3.71        1.55      6.22 o 
  -1   4  10       23.74       21.32      7.79 o 
   0   4  10       18.31       16.37      8.61 o 
   1   4  10        0.03        2.47      5.07 o 
   2   4  10       22.31       26.47      5.29 o 
  -2   5  10        0.03       -5.55      6.35 o 
  -1   5  10       79.08       76.66      9.26 o 
   0   5  10       86.16      104.21      9.06 o 
   1   5  10        6.11        1.73      5.19 o 
   2   5  10        4.63       -4.17      5.24 o 
  -2   6  10        2.29        5.05      6.19 o 
  -1   6  10       62.01       72.80      8.03 o 
   0   6  10       23.73       32.16      6.29 o 
   1   6  10        2.32        4.79      5.13 o 
   2   6  10        0.00        0.13      5.89 o 
  -2   7  10       20.95       25.09      6.52 o 
  -1   7  10       39.78       49.82      7.76 o 
   0   7  10        0.88        0.76      5.75 o 
   1   7  10       25.60       26.09      7.85 o 
   2   7  10        4.21       13.29      5.44 o 
  -2   8  10        9.70       11.15      6.34 o 
  -1   8  10       16.99       14.01      5.93 o 
   0   8  10        0.21        2.44      5.89 o 
   1   8  10        2.74       10.66      6.61 o 
  -1   9  10        8.01        6.51      6.24 o 
   0   9  10        0.01        8.38      5.98 o 
   1   9  10        0.10       -3.68      6.57 o 
  -1  10  10        1.28        1.36      5.82 o 
   0  10  10        0.19       -4.06      5.91 o 
   1  10  10        0.38       -3.77      7.36 o 
   0  11  10        2.44        3.30      5.57 o 
                                                 
